# Supplementary material for: Cellular and molecular characterization of peripheral glia in the lung and other organs
Source: PLoS One. 2024 Dec 2;19(12):e0310303. doi: 10.1371/journal.pone.0310303 (PMC11611111; doi:10.1371/journal.pone.0310303)
Supplement: S1 Table — (XLSX) [file pone.0310303.s009.xlsx]

## Sheet: Mouse lung glial genes
S1 Table. Lung glial cell markers in mouse
		Fraction of expressing cells
Gene1	Relative expression level ln (glial/non-glial)	Non-myelinating	Other glial cells	Expression difference (p-value)*
Kcna1	7.38018	0.918	0.002	≤ 0.0001
Sox10	6.52921	0.878	0.002	≤ 0.0001
Cdh19	6.74865	0.918	0.012	≤ 0.0001
Plp1	6.47501	0.98	0.027	≤ 0.0001
Gfra3	8.20806	0.898	0.014	≤ 0.0001
Gpr37l1	5.8101	0.857	0.008	≤ 0.0001
Art3	6.04037	0.857	0.012	≤ 0.0001
Rasgef1c	7.28804	0.735	0.002	≤ 0.0001
Postn	5.03269	0.918	0.037	≤ 0.0001
Kcna6	6.33992	0.694	0.002	≤ 0.0001
Vwa1	5.27871	0.959	0.054	≤ 0.0001
Chl1	4.88957	0.837	0.031	≤ 0.0001
Slc35f1	5.06049	0.714	0.012	≤ 0.0001
Gatm	5.73927	0.633	0.004	≤ 0.0001
S100b	4.3692	0.714	0.014	≤ 0.0001
Adam11	6.33427	0.592	0.002	≤ 0.0001
Lgi4	5.21983	0.776	0.031	≤ 0.0001
Pdlim4	4.41612	0.755	0.029	≤ 0.0001
Cmtm5	4.86279	0.571	0.006	≤ 0.0001
Slitrk6	4.6637	0.571	0.006	≤ 0.0001
Matn21	5.19492	0.898	0.085	≤ 0.0001
Adam23	4.2262	0.673	0.023	≤ 0.0001
Rxrg	5.77349	0.49	0.002	≤ 0.0001
Col18a12	3.71752	0.898	0.105	≤ 0.0001
L1cam	3.84661	0.796	0.066	≤ 0.0001
Egfl8	5.83528	0.51	0.008	≤ 0.0001
Kcna2	3.88002	0.735	0.049	≤ 0.0001
Sostdc1	6.01154	0.429	0	≤ 0.0001
Nid2	4.35192	0.571	0.019	≤ 0.0001
Plxnb3	6.10759	0.49	0.008	≤ 0.0001
Csmd1	3.82281	0.592	0.023	≤ 0.0001
Tmprss5	5.34238	0.429	0.002	≤ 0.0001
Fabp7	4.79725	0.388	0	≤ 0.0001
Zfp536	4.39833	0.408	0.002	≤ 0.0001
Atp1b2	3.73161	0.694	0.056	≤ 0.0001
Fcgr2b	5.8464	0.429	0.006	≤ 0.0001
Sfrp5	4.62827	0.49	0.014	≤ 0.0001
Ttyh1	5.89115	0.408	0.004	≤ 0.0001
Cnp	3.82323	0.796	0.103	≤ 0.0001
Scn7a3	3.69741	0.959	0.206	≤ 0.0001
Sorbs2	3.92096	0.694	0.064	≤ 0.0001
Plce1	3.59714	0.551	0.029	≤ 0.0001
Iqgap21	4.16024	0.653	0.058	≤ 0.0001
Cyp2j9	3.25697	0.653	0.056	≤ 0.0001
Nrn1	3.25084	0.531	0.029	≤ 0.0001
Entpd2	3.35244	0.776	0.105	≤ 0.0001
Moxd1	3.47412	0.449	0.014	≤ 0.0001
Aspa	3.17153	0.612	0.047	≤ 0.0001
Fndc1	4.21719	0.571	0.041	≤ 0.0001
Sema3b	3.31465	0.776	0.12	≤ 0.0001
Col16a12	3.10571	0.796	0.122	≤ 0.0001
Col28a1	5.00048	0.429	0.014	≤ 0.0001
Mcam	3.0747	0.551	0.041	≤ 0.0001
Fxyd12	2.4658	1	0.278	≤ 0.0001
Igsf21	4.48639	0.347	0.006	≤ 0.0001
Grik3	3.98713	0.286	0	≤ 0.0001
Fgl2	3.38588	0.735	0.109	≤ 0.0001
Sfrp11	2.94802	0.796	0.144	≤ 0.0001
Gpm6b3	2.49503	0.878	0.208	≤ 0.0001
Gfap	5.27402	0.347	0.008	≤ 0.0001
Afap1l2	4.20108	0.449	0.027	≤ 0.0001
Prnp1	3.08297	0.98	0.528	≤ 0.0001
Itih5	3.57237	0.49	0.037	≤ 0.0001
Ndst3	4.98727	0.286	0.002	≤ 0.0001
Acsbg1	5.86393	0.286	0.002	≤ 0.0001
Rassf4	4.37605	0.449	0.029	≤ 0.0001
Col5a3	3.18296	0.612	0.07	≤ 0.0001
Olfml2b1	2.8883	0.633	0.082	≤ 0.0001
Cryab3	2.12026	0.959	0.332	≤ 0.0001
Itga1	3.03188	0.592	0.068	≤ 0.0001
Gjc3	4.56784	0.286	0.004	≤ 0.0001
Apoe2	2.00675	1	0.435	≤ 0.0001
Luzp2	3.2466	0.347	0.012	≤ 0.0001
Ncam12	2.86785	0.857	0.221	≤ 0.0001
Aatk	2.64124	0.449	0.033	≤ 0.0001
Sorbs12	2.35543	0.918	0.266	≤ 0.0001
Snca	2.69676	0.306	0.008	≤ 0.0001
Nkd2	3.22169	0.551	0.068	≤ 0.0001
Col20a1	4.90234	0.408	0.029	≤ 0.0001
Tmem88b	4.50418	0.306	0.01	≤ 0.0001
Sparc3	1.84527	1	0.579	≤ 0.0001
Cadm3	3.35228	0.367	0.021	≤ 0.0001
Arpc1b1	2.42617	0.918	0.388	≤ 0.0001
Nlgn3	3.52136	0.469	0.045	≤ 0.0001
Il1rap	2.54237	0.653	0.111	≤ 0.0001
Dbi1	2.06848	0.98	0.522	≤ 0.0001
Cd59a	1.99862	0.878	0.252	≤ 0.0001
Hspa12a	3.33751	0.327	0.014	≤ 0.0001
Ttyh2	3.12272	0.429	0.035	≤ 0.0001
Leprel1	3.64741	0.388	0.027	≤ 0.0001
Lhfpl2	3.03989	0.408	0.031	≤ 0.0001
Lrrc8b	2.72394	0.551	0.072	≤ 0.0001
Olfml2a	3.00947	0.49	0.056	≤ 0.0001
Cspg4	3.71321	0.306	0.012	≤ 0.0001
Vim3	1.65398	0.959	0.322	≤ 0.0001
Erbb31	2.81261	0.653	0.115	≤ 0.0001
Ank32	2.3227	0.796	0.2	≤ 0.0001
Abca8a3	1.75021	0.857	0.221	≤ 0.0001
Cnn31	1.68829	0.98	0.581	≤ 0.0001
Shpk	3.63678	0.367	0.029	≤ 0.0001
Gas73	1.82665	0.959	0.309	≤ 0.0001
Mmp17	3.56225	0.347	0.025	≤ 0.0001
Gfra2	2.67581	0.531	0.08	≤ 0.0001
S100a4	2.13221	0.429	0.043	≤ 0.0001
Plekhb11	2.1111	0.857	0.334	≤ 0.0001
Angptl22	2.41712	0.633	0.132	≤ 0.0001
Ephx2	4.13797	0.286	0.014	≤ 0.0001
Klk8	2.92761	0.265	0.01	≤ 0.0001
Ngfr	3.21057	0.327	0.023	≤ 0.0001
Eng1	2.02644	0.673	0.151	≤ 0.0001
Tmod23	2.33357	0.776	0.21	≤ 0.0001
Mrgprf1	2.38252	0.592	0.113	≤ 0.0001
Dlgap1	3.5991	0.347	0.029	≤ 0.0001
Syt11	2.44999	0.633	0.142	≤ 0.0001
Gm2115	3.77849	0.286	0.016	≤ 0.0001
Itpk1	3.37432	0.469	0.07	≤ 0.0001
Cadm4	3.01122	0.367	0.035	≤ 0.0001
Cadm2	2.49101	0.469	0.064	≤ 0.0001
Megf91	2.5324	0.673	0.173	≤ 0.0001
Itgb4	2.33602	0.408	0.047	≤ 0.0001
Deptor	2.59108	0.531	0.093	≤ 0.0001
Marcks2	1.79302	0.816	0.262	≤ 0.0001
Rarres23	1.4854	0.898	0.322	≤ 0.0001
Nkain4	2.87327	0.347	0.033	≤ 0.0001
Tax1bp31	1.68747	0.837	0.39	≤ 0.0001
Spata13	2.88029	0.531	0.097	≤ 0.0001
Notch11	2.27601	0.714	0.212	≤ 0.0001
Igfbp73	1.39591	0.959	0.509	≤ 0.0001
Gpt2	3.07951	0.429	0.06	≤ 0.0001
Ndrg1	2.53042	0.49	0.078	≤ 0.0001
Rasa3	2.86211	0.531	0.103	≤ 0.0001
Asap2	2.24315	0.469	0.072	≤ 0.0001
Lpar12	2.18074	0.673	0.181	≤ 0.0001
Hspg23	2.70854	0.714	0.225	≤ 0.0001
C4b3	1.69341	0.796	0.249	≤ 0.0001
Clasp21	1.64149	0.878	0.447	≤ 0.0001
Ndrg23	2.19128	0.673	0.212	≤ 0.0001
Col3a13	1.17917	0.918	0.369	≤ 0.0001
Pmp223	1.19674	0.959	0.421	≤ 0.0001
Micall2	2.41345	0.429	0.066	≤ 0.0001
Itm2a1	2.50209	0.531	0.12	≤ 0.0001
Tspan151	1.71004	0.653	0.169	≤ 0.0001
Mbp1	2.66524	0.612	0.177	≤ 0.0001
Dag12	2.09544	0.816	0.392	≤ 0.0001
C4a2	1.53625	0.653	0.175	≤ 0.0001
Abca8b1	2.2158	0.51	0.103	≤ 0.0001
Tppp32	1.15701	0.816	0.344	≤ 0.0001
Cxcl12	2.08191	0.51	0.107	≤ 0.0001
Dmd1	2.55612	0.633	0.177	≤ 0.0001
Prss23	1.66591	0.633	0.175	≤ 0.0001
Epb4.1l3	2.6002	0.367	0.052	≤ 0.0001
Nid13	1.84087	0.755	0.293	≤ 0.0001
P2rx7	2.80375	0.306	0.035	≤ 0.0001
Pdgfa1	1.78755	0.673	0.241	≤ 0.0001
Stard132	1.63385	0.612	0.179	≤ 0.0001
Slc44a11	2.68768	0.571	0.177	≤ 0.0001
Hmgcs2	2.60344	0.469	0.113	≤ 0.0001
Mtss1l	2.38652	0.286	0.033	≤ 0.0001
Cald13	1.20484	0.776	0.291	≤ 0.0001
Col4a13	1.60043	0.796	0.351	≤ 0.0001
Fam129a1	2.34409	0.449	0.097	≤ 0.0001
Fscn1	1.98904	0.429	0.087	≤ 0.0001
Apod1	3.08282	0.51	0.132	≤ 0.0001
Gfra1	2.15476	0.469	0.111	≤ 0.0001
Pros13	1.47387	0.735	0.28	≤ 0.0001
Fads22	2.20841	0.551	0.179	≤ 0.0001
Qk1	1.29999	0.735	0.258	≤ 0.0001
Mal1	1.721	0.51	0.126	≤ 0.0001
Col27a1	2.22215	0.388	0.072	≤ 0.0001
Zdhhc2	2.62769	0.286	0.039	≤ 0.0001
Sema6d	2.65359	0.327	0.054	≤ 0.0001
Fez1	2.64541	0.347	0.064	≤ 0.0001
Ptprj	2.75573	0.429	0.101	≤ 0.0001
Marcksl1	1.864	0.531	0.153	≤ 0.0001
Cdh2	2.62233	0.286	0.041	≤ 0.0001
Tle3	2.00744	0.633	0.21	≤ 0.0001
Col4a23	1.75397	0.694	0.301	≤ 0.0001
Gm9766	2.20837	0.408	0.093	≤ 0.0001
Agrn1	2.00852	0.531	0.167	≤ 0.0001
Tsc22d4	1.8763	0.592	0.212	≤ 0.0001
Lpcat2	2.33524	0.265	0.037	≤ 0.0001
Timp33	0.832429	0.959	0.505	≤ 0.0001
Cyp2j6	2.63707	0.367	0.082	≤ 0.0001
Antxr22	1.60722	0.51	0.148	≤ 0.0001
Fam89a	2.24687	0.265	0.039	≤ 0.0001
Sntb1	2.90152	0.286	0.049	≤ 0.0001
Dock5	2.77674	0.286	0.047	≤ 0.0001
Fst	2.81101	0.265	0.041	≤ 0.0001
Sipa1l2	2.47139	0.306	0.058	≤ 0.0001
Rab313	1.79789	0.612	0.266	≤ 0.0001
Itga6	2.15168	0.367	0.085	≤ 0.0001
Sdc3	2.70176	0.265	0.043	≤ 0.0001
Epb4.1l4b	3.09826	0.286	0.054	≤ 0.0001
Rhoc2	1.25535	0.714	0.353	≤ 0.0001
Zeb22	2.22798	0.51	0.175	≤ 0.0001
Dst1	1.69435	0.694	0.392	≤ 0.0001
Fstl13	0.978128	0.796	0.369	≤ 0.0001
Plscr4	1.54898	0.408	0.107	≤ 0.0001
Ifit2	2.42288	0.286	0.058	≤ 0.0001
Plat3	1.50301	0.551	0.206	≤ 0.0001
Pea15a1	1.23895	0.755	0.384	≤ 0.0001
Ahr1	2.00162	0.449	0.136	≤ 0.0001
*p-values corrected by Bonferroni method
1Genes with adjusted p-values <0.0001 are shown
