# Supplementary material for: Cellular and molecular characterization of peripheral glia in the lung and other organs
Source: PLoS One. 2024 Dec 2;19(12):e0310303. doi: 10.1371/journal.pone.0310303 (PMC11611111; doi:10.1371/journal.pone.0310303)
Supplement: S2 Table — (XLSX) [file pone.0310303.s010.xlsx]

## Sheet: TabulaMurisSenis glia
S2 Table. Tabula Muris Senis glial cell metadata
Cell barcode ID	Age	Source description	Mouse ID	Method	Tissue	Read counts	Prior cell ontology (Free anotation)	Current glial annotation
CGTCTACGTCCGAATT-1-14-0-0-0	18m	MACA_18m_F_MUSCLE_50_pre_sort_CGTCTACGTCCGAATT	18-F-50	droplet	Limb_Muscle	3191	Schwann cell (unknown)	myelinating
CCGGTAGTCTTACCTA-1-15-0-0-0	18m	MACA_18m_F_MUSCLE_51_pre_sort_CCGGTAGTCTTACCTA	18-F-51	droplet	Limb_Muscle	3438	Schwann cell (unknown)	myelinating
CGCGTTTCAAGTCTGT-1-15-0-0-0	18m	MACA_18m_F_MUSCLE_51_pre_sort_CGCGTTTCAAGTCTGT	18-F-51	droplet	Limb_Muscle	3094	mesenchymal stem cell (unknown)	myelinating
GATCAGTTCAACGGGA-1-15-0-0-0	18m	MACA_18m_F_MUSCLE_51_pre_sort_GATCAGTTCAACGGGA	18-F-51	droplet	Limb_Muscle	2632	Schwann cell (N/A)	myelinating
TAAGAGAGTCAAACTC-1-15-0-0-0	18m	MACA_18m_F_MUSCLE_51_pre_sort_TAAGAGAGTCAAACTC	18-F-51	droplet	Limb_Muscle	3411	Schwann cell (unknown)	myelinating
AACTCTTCAAGCCGTC-1-35-0-0-0	18m	MACA_18m_M_MUSCLE_53_AACTCTTCAAGCCGTC	18-M-53	droplet	Limb_Muscle	2658	Schwann cell (N/A)	myelinating
CCATTCGGTGGCAAAC-1-35-0-0-0	18m	MACA_18m_M_MUSCLE_53_CCATTCGGTGGCAAAC	18-M-53	droplet	Limb_Muscle	3298	Schwann cell (unknown)	myelinating
CGTTAGAAGCGCCTTG-1-35-0-0-0	18m	MACA_18m_M_MUSCLE_53_CGTTAGAAGCGCCTTG	18-M-53	droplet	Limb_Muscle	2668	Schwann cell (N/A)	myelinating
TGGGAAGTCACCTTAT-1-35-0-0-0	18m	MACA_18m_M_MUSCLE_53_TGGGAAGTCACCTTAT	18-M-53	droplet	Limb_Muscle	2926	Schwann cell (N/A)	myelinating
CGAGAAGAGGGAACGG-1-54-0-0-0	21m	MACA_21m_F_MUSCLE_54_CGAGAAGAGGGAACGG	21-F-54	droplet	Limb_Muscle	2626	Schwann cell (N/A)	myelinating
ACACTGATCAGCATGT-1-55-0-0-0	21m	MACA_21m_F_MUSCLE_55_ACACTGATCAGCATGT	21-F-55	droplet	Limb_Muscle	3749	Schwann cell (unknown)	myelinating
GGCGACTGTCTGCCAG-1-55-0-0-0	21m	MACA_21m_F_MUSCLE_55_GGCGACTGTCTGCCAG	21-F-55	droplet	Limb_Muscle	3156	Schwann cell (unknown)	myelinating
ACTGTCCGTTGCTCCT-1-80-0-0-0	24m	MACA_24m_M_MUSCLE_58_ACTGTCCGTTGCTCCT	24-M-58	droplet	Limb_Muscle	5016	Schwann cell (unknown)	myelinating
CTCTACGAGTGGGTTG-1-80-0-0-0	24m	MACA_24m_M_MUSCLE_58_CTCTACGAGTGGGTTG	24-M-58	droplet	Limb_Muscle	3275	Schwann cell (unknown)	myelinating
TCAGATGCAGGTGGAT-1-81-0-0-0	24m	MACA_24m_M_MUSCLE_59_TCAGATGCAGGTGGAT	24-M-59	droplet	Limb_Muscle	3044	Schwann cell (unknown)	myelinating
CGAACATTCGTCCGTT-1-82-0-0-0	24m	MACA_24m_M_MUSCLE_60_CGAACATTCGTCCGTT	24-M-60	droplet	Limb_Muscle	3634	Schwann cell (unknown)	myelinating
CGTCTACAGAGTACAT-1-21-1-0-0	30m	10X_P2_4_CGTCTACAGAGTACAT	30-M-4	droplet	Limb_Muscle	2577	Schwann cell (N/A)	myelinating
TACTCGCTCTGCTGTC-1-21-1-0-0	30m	10X_P2_4_TACTCGCTCTGCTGTC	30-M-4	droplet	Limb_Muscle	2792	Schwann cell (N/A)	myelinating
ATTCTACTCTACCTGC-1-30-1-0-0	30m	10X_P2_13_ATTCTACTCTACCTGC	30-M-5	droplet	Limb_Muscle	2668	Schwann cell (N/A)	myelinating
GTATTCTTCTTTCCTC-1-30-1-0-0	30m	10X_P2_13_GTATTCTTCTTTCCTC	30-M-5	droplet	Limb_Muscle	3041	Schwann cell (unknown)	myelinating
CGTGTCTGTAACGCGA-1-48-1-0-0	1m	10X_P5_5_CGTGTCTGTAACGCGA	1-M-62	droplet	Limb_Muscle	3805	Schwann cell (unknown)	myelinating
GACGGCTCAGCGAACA-1-48-1-0-0	1m	10X_P5_5_GACGGCTCAGCGAACA	1-M-62	droplet	Limb_Muscle	3718	Schwann cell (unknown)	myelinating
GTCTCGTCACCAGCAC-1-48-1-0-0	1m	10X_P5_5_GTCTCGTCACCAGCAC	1-M-62	droplet	Limb_Muscle	3641	Schwann cell (unknown)	myelinating
TTGGCAAAGAAGGTTT-1-48-1-0-0	1m	10X_P5_5_TTGGCAAAGAAGGTTT	1-M-62	droplet	Limb_Muscle	4143	Schwann cell (unknown)	myelinating
AGCATACCAATCCGAT-1-49-1-0-0	1m	10X_P5_6_AGCATACCAATCCGAT	1-M-63	droplet	Limb_Muscle	4300	Schwann cell (unknown)	myelinating
CCTATTAAGGTGCAAC-1-49-1-0-0	1m	10X_P5_6_CCTATTAAGGTGCAAC	1-M-63	droplet	Limb_Muscle	12770	Schwann cell (unknown)	myelinating
GACTAACAGATGTAAC-1-49-1-0-0	1m	10X_P5_6_GACTAACAGATGTAAC	1-M-63	droplet	Limb_Muscle	3121	Schwann cell (unknown)	myelinating
GATCAGTAGAGAGCTC-1-49-1-0-0	1m	10X_P5_6_GATCAGTAGAGAGCTC	1-M-63	droplet	Limb_Muscle	2741	Schwann cell (N/A)	myelinating
TCGTACCCATCAGTAC-1-49-1-0-0	1m	10X_P5_6_TCGTACCCATCAGTAC	1-M-63	droplet	Limb_Muscle	2596	Schwann cell (N/A)	myelinating
10X_P7_14_GGATTACGTCAACATC-1-0	3m	10X_P7_14_GGATTACGTCAACATC	3-F-56	droplet	Limb_Muscle	6075	Schwann cell (unknown)	myelinating
10X_P7_15_ATGTGTGGTCCTAGCG-1-0	3m	10X_P7_15_ATGTGTGGTCCTAGCG	3-F-57	droplet	Limb_Muscle	2910	Schwann cell (N/A)	myelinating
E8_B003263_B007458_S104.mm10-plus-0-0-1	18m	not available	18_45_M	facs	Limb_Muscle	1577914	endothelial cell (N/A)	myelinating
F12_B001732_S192_L004.mus-2-0-1-1	24m	not available	24_59_M	facs	Limb_Muscle	460419	macrophage (N/A)	myelinating
E16_B003863_S112_L003.mus-6-0-1-1	24m	not available	24_61_M	facs	Limb_Muscle	3649981	mesenchymal stem cell (N/A)	myelinating
AGCTCCTCATGACGGA-1-14-0-0-0	18m	MACA_18m_F_MUSCLE_50_pre_sort_AGCTCCTCATGACGGA	18-F-50	droplet	Limb_Muscle	3980	Schwann cell (unknown)	non-myelinating
TAGAGCTCATAACCTG-1-14-0-0-0	18m	MACA_18m_F_MUSCLE_50_pre_sort_TAGAGCTCATAACCTG	18-F-50	droplet	Limb_Muscle	2630	Schwann cell (N/A)	non-myelinating
AAAGTAGAGCTCCCAG-1-34-0-0-0	18m	MACA_18m_M_MUSCLE_52_AAAGTAGAGCTCCCAG	18-M-52	droplet	Limb_Muscle	3626	Schwann cell (unknown)	non-myelinating
ACGATGTGTTACTGAC-1-34-0-0-0	18m	MACA_18m_M_MUSCLE_52_ACGATGTGTTACTGAC	18-M-52	droplet	Limb_Muscle	3301	Schwann cell (unknown)	non-myelinating
ATCATCTGTCAAAGAT-1-34-0-0-0	18m	MACA_18m_M_MUSCLE_52_ATCATCTGTCAAAGAT	18-M-52	droplet	Limb_Muscle	3807	Schwann cell (unknown)	non-myelinating
CAGCTAAAGGACACCA-1-34-0-0-0	18m	MACA_18m_M_MUSCLE_52_CAGCTAAAGGACACCA	18-M-52	droplet	Limb_Muscle	2740	Schwann cell (N/A)	non-myelinating
TCTTCGGTCTGCTGCT-1-34-0-0-0	18m	MACA_18m_M_MUSCLE_52_TCTTCGGTCTGCTGCT	18-M-52	droplet	Limb_Muscle	5772	Schwann cell (unknown)	non-myelinating
AGCAGCCCACGGACAA-1-35-0-0-0	18m	MACA_18m_M_MUSCLE_53_AGCAGCCCACGGACAA	18-M-53	droplet	Limb_Muscle	2700	Schwann cell (N/A)	non-myelinating
CAGTAACAGCAACGGT-1-35-0-0-0	18m	MACA_18m_M_MUSCLE_53_CAGTAACAGCAACGGT	18-M-53	droplet	Limb_Muscle	5584	Schwann cell (unknown)	non-myelinating
CCTTTCTAGTTCGATC-1-35-0-0-0	18m	MACA_18m_M_MUSCLE_53_CCTTTCTAGTTCGATC	18-M-53	droplet	Limb_Muscle	3478	Schwann cell (unknown)	non-myelinating
CTACCCAAGGGTCGAT-1-35-0-0-0	18m	MACA_18m_M_MUSCLE_53_CTACCCAAGGGTCGAT	18-M-53	droplet	Limb_Muscle	2860	Schwann cell (N/A)	non-myelinating
GGACAGAGTCTGCCAG-1-35-0-0-0	18m	MACA_18m_M_MUSCLE_53_GGACAGAGTCTGCCAG	18-M-53	droplet	Limb_Muscle	3317	Schwann cell (unknown)	non-myelinating
CATCCACCACGTCAGC-1-54-0-0-0	21m	MACA_21m_F_MUSCLE_54_CATCCACCACGTCAGC	21-F-54	droplet	Limb_Muscle	3228	Schwann cell (unknown)	non-myelinating
CGACCTTCATGGTTGT-1-54-0-0-0	21m	MACA_21m_F_MUSCLE_54_CGACCTTCATGGTTGT	21-F-54	droplet	Limb_Muscle	3657	Schwann cell (unknown)	non-myelinating
AAAGCAATCTTTAGTC-1-55-0-0-0	21m	MACA_21m_F_MUSCLE_55_AAAGCAATCTTTAGTC	21-F-55	droplet	Limb_Muscle	2683	Schwann cell (N/A)	non-myelinating
AATCGGTGTCTCCATC-1-55-0-0-0	21m	MACA_21m_F_MUSCLE_55_AATCGGTGTCTCCATC	21-F-55	droplet	Limb_Muscle	6128	Schwann cell (unknown)	non-myelinating
CGATGGCAGTGAACGC-1-55-0-0-0	21m	MACA_21m_F_MUSCLE_55_CGATGGCAGTGAACGC	21-F-55	droplet	Limb_Muscle	3235	Schwann cell (unknown)	non-myelinating
CGTGAGCGTAATCGTC-1-55-0-0-0	21m	MACA_21m_F_MUSCLE_55_CGTGAGCGTAATCGTC	21-F-55	droplet	Limb_Muscle	3643	Schwann cell (unknown)	non-myelinating
CTCATTACAACCGCCA-1-55-0-0-0	21m	MACA_21m_F_MUSCLE_55_CTCATTACAACCGCCA	21-F-55	droplet	Limb_Muscle	4293	Schwann cell (unknown)	non-myelinating
GTGGGTCTCTGCCAGG-1-55-0-0-0	21m	MACA_21m_F_MUSCLE_55_GTGGGTCTCTGCCAGG	21-F-55	droplet	Limb_Muscle	2524	Schwann cell (N/A)	non-myelinating
GACCAATCATAGACTC-1-80-0-0-0	24m	MACA_24m_M_MUSCLE_58_GACCAATCATAGACTC	24-M-58	droplet	Limb_Muscle	2552	Schwann cell (N/A)	non-myelinating
GACTACAAGAAGGTGA-1-80-0-0-0	24m	MACA_24m_M_MUSCLE_58_GACTACAAGAAGGTGA	24-M-58	droplet	Limb_Muscle	2559	Schwann cell (N/A)	non-myelinating
GCGACCAAGAGACGAA-1-80-0-0-0	24m	MACA_24m_M_MUSCLE_58_GCGACCAAGAGACGAA	24-M-58	droplet	Limb_Muscle	2594	Schwann cell (N/A)	non-myelinating
ATGAGGGCATACAGCT-1-81-0-0-0	24m	MACA_24m_M_MUSCLE_59_ATGAGGGCATACAGCT	24-M-59	droplet	Limb_Muscle	3038	Schwann cell (unknown)	non-myelinating
CGATTGACACCCATGG-1-81-0-0-0	24m	MACA_24m_M_MUSCLE_59_CGATTGACACCCATGG	24-M-59	droplet	Limb_Muscle	2705	Schwann cell (N/A)	non-myelinating
GATTCAGTCTACCTGC-1-81-0-0-0	24m	MACA_24m_M_MUSCLE_59_GATTCAGTCTACCTGC	24-M-59	droplet	Limb_Muscle	3214	Schwann cell (unknown)	non-myelinating
GTGCTTCCAGCTGGCT-1-81-0-0-0	24m	MACA_24m_M_MUSCLE_59_GTGCTTCCAGCTGGCT	24-M-59	droplet	Limb_Muscle	3693	mesenchymal stem cell	non-myelinating
TAGCCGGTCTGGTGTA-1-81-0-0-0	24m	MACA_24m_M_MUSCLE_59_TAGCCGGTCTGGTGTA	24-M-59	droplet	Limb_Muscle	4166	Schwann cell (unknown)	non-myelinating
CTGAAGTCACGCATCG-1-82-0-0-0	24m	MACA_24m_M_MUSCLE_60_CTGAAGTCACGCATCG	24-M-60	droplet	Limb_Muscle	4115	Schwann cell (unknown)	non-myelinating
GTTACAGCACGCTTTC-1-82-0-0-0	24m	MACA_24m_M_MUSCLE_60_GTTACAGCACGCTTTC	24-M-60	droplet	Limb_Muscle	3126	Schwann cell (unknown)	non-myelinating
TTTCCTCGTACTTAGC-1-82-0-0-0	24m	MACA_24m_M_MUSCLE_60_TTTCCTCGTACTTAGC	24-M-60	droplet	Limb_Muscle	3217	Schwann cell (unknown)	non-myelinating
AGTAGTCCACCATGTA-1-83-0-0-0	24m	MACA_24m_M_MUSCLE_61_AGTAGTCCACCATGTA	24-M-61	droplet	Limb_Muscle	3085	Schwann cell (unknown)	non-myelinating
CGGAGTCAGTGTCTCA-1-83-0-0-0	24m	MACA_24m_M_MUSCLE_61_CGGAGTCAGTGTCTCA	24-M-61	droplet	Limb_Muscle	2783	Schwann cell (N/A)	non-myelinating
GTTTCTATCGACGGAA-1-83-0-0-0	24m	MACA_24m_M_MUSCLE_61_GTTTCTATCGACGGAA	24-M-61	droplet	Limb_Muscle	5355	Schwann cell (unknown)	non-myelinating
TTGGCAAAGACTTGAA-1-83-0-0-0	24m	MACA_24m_M_MUSCLE_61_TTGGCAAAGACTTGAA	24-M-61	droplet	Limb_Muscle	3940	Schwann cell (unknown)	non-myelinating
AAATGCCGTTGTTTGG-1-21-1-0-0	30m	10X_P2_4_AAATGCCGTTGTTTGG	30-M-4	droplet	Limb_Muscle	2871	Schwann cell (N/A)	non-myelinating
ACGGAGAGTTGATTCG-1-21-1-0-0	30m	10X_P2_4_ACGGAGAGTTGATTCG	30-M-4	droplet	Limb_Muscle	5019	Schwann cell (unknown)	non-myelinating
CGGAGCTGTATTCTCT-1-21-1-0-0	30m	10X_P2_4_CGGAGCTGTATTCTCT	30-M-4	droplet	Limb_Muscle	3264	Schwann cell (unknown)	non-myelinating
CGTAGGCGTGTAATGA-1-21-1-0-0	30m	10X_P2_4_CGTAGGCGTGTAATGA	30-M-4	droplet	Limb_Muscle	3121	Schwann cell (unknown)	non-myelinating
GATCAGTTCTCACATT-1-21-1-0-0	30m	10X_P2_4_GATCAGTTCTCACATT	30-M-4	droplet	Limb_Muscle	3659	Schwann cell (unknown)	non-myelinating
GTCGGGTTCTGCGTAA-1-21-1-0-0	30m	10X_P2_4_GTCGGGTTCTGCGTAA	30-M-4	droplet	Limb_Muscle	2721	Schwann cell (N/A)	non-myelinating
GTTTCTAGTTATCACG-1-21-1-0-0	30m	10X_P2_4_GTTTCTAGTTATCACG	30-M-4	droplet	Limb_Muscle	4478	Schwann cell (unknown)	non-myelinating
TGCCCATAGATGCCTT-1-21-1-0-0	30m	10X_P2_4_TGCCCATAGATGCCTT	30-M-4	droplet	Limb_Muscle	3247	Schwann cell (unknown)	non-myelinating
TTGAACGGTAATCGTC-1-21-1-0-0	30m	10X_P2_4_TTGAACGGTAATCGTC	30-M-4	droplet	Limb_Muscle	3724	Schwann cell (unknown)	non-myelinating
TTGGAACTCTTCTGGC-1-21-1-0-0	30m	10X_P2_4_TTGGAACTCTTCTGGC	30-M-4	droplet	Limb_Muscle	2632	Schwann cell (N/A)	non-myelinating
AGCTCCTAGCGGATCA-1-30-1-0-0	30m	10X_P2_13_AGCTCCTAGCGGATCA	30-M-5	droplet	Limb_Muscle	3100	Schwann cell (unknown)	non-myelinating
CATCGGGAGGAATTAC-1-30-1-0-0	30m	10X_P2_13_CATCGGGAGGAATTAC	30-M-5	droplet	Limb_Muscle	4301	Schwann cell (unknown)	non-myelinating
CATGCCTGTCCAAGTT-1-30-1-0-0	30m	10X_P2_13_CATGCCTGTCCAAGTT	30-M-5	droplet	Limb_Muscle	2801	Schwann cell (N/A)	non-myelinating
ACGGGCTTCATGTGGT-1-48-1-0-0	1m	10X_P5_5_ACGGGCTTCATGTGGT	1-M-62	droplet	Limb_Muscle	4239	Schwann cell (unknown)	non-myelinating
ACTGCTCTCACGACTA-1-48-1-0-0	1m	10X_P5_5_ACTGCTCTCACGACTA	1-M-62	droplet	Limb_Muscle	2982	Schwann cell (N/A)	non-myelinating
AGAGCTTAGACATAAC-1-48-1-0-0	1m	10X_P5_5_AGAGCTTAGACATAAC	1-M-62	droplet	Limb_Muscle	3438	Schwann cell (unknown)	non-myelinating
CAGCAGCAGACAATAC-1-48-1-0-0	1m	10X_P5_5_CAGCAGCAGACAATAC	1-M-62	droplet	Limb_Muscle	3813	Schwann cell (unknown)	non-myelinating
CGATGTACACTTCGAA-1-48-1-0-0	1m	10X_P5_5_CGATGTACACTTCGAA	1-M-62	droplet	Limb_Muscle	5240	Schwann cell (unknown)	non-myelinating
CTGATAGGTTCAGGCC-1-48-1-0-0	1m	10X_P5_5_CTGATAGGTTCAGGCC	1-M-62	droplet	Limb_Muscle	2538	Schwann cell (N/A)	non-myelinating
GACAGAGCATTTCAGG-1-48-1-0-0	1m	10X_P5_5_GACAGAGCATTTCAGG	1-M-62	droplet	Limb_Muscle	5277	Schwann cell (unknown)	non-myelinating
GATGAGGGTTCCACGG-1-48-1-0-0	1m	10X_P5_5_GATGAGGGTTCCACGG	1-M-62	droplet	Limb_Muscle	3719	Schwann cell (unknown)	non-myelinating
GCATACAGTCTGGAGA-1-48-1-0-0	1m	10X_P5_5_GCATACAGTCTGGAGA	1-M-62	droplet	Limb_Muscle	5974	Schwann cell (unknown)	non-myelinating
GCTGCTTCACACCGAC-1-48-1-0-0	1m	10X_P5_5_GCTGCTTCACACCGAC	1-M-62	droplet	Limb_Muscle	4657	Schwann cell (unknown)	non-myelinating
GCTGGGTTCACCTTAT-1-48-1-0-0	1m	10X_P5_5_GCTGGGTTCACCTTAT	1-M-62	droplet	Limb_Muscle	2624	Schwann cell (N/A)	non-myelinating
GTACTTTTCACTTCAT-1-48-1-0-0	1m	10X_P5_5_GTACTTTTCACTTCAT	1-M-62	droplet	Limb_Muscle	6632	Schwann cell (unknown)	non-myelinating
GTATTCTTCTCCTATA-1-48-1-0-0	1m	10X_P5_5_GTATTCTTCTCCTATA	1-M-62	droplet	Limb_Muscle	3121	Schwann cell (unknown)	non-myelinating
GTCCTCAAGGAACTGC-1-48-1-0-0	1m	10X_P5_5_GTCCTCAAGGAACTGC	1-M-62	droplet	Limb_Muscle	4686	Schwann cell (unknown)	non-myelinating
TACCTTAAGTGCTGCC-1-48-1-0-0	1m	10X_P5_5_TACCTTAAGTGCTGCC	1-M-62	droplet	Limb_Muscle	4047	Schwann cell (unknown)	non-myelinating
AAGACCTGTTCCATGA-1-49-1-0-0	1m	10X_P5_6_AAGACCTGTTCCATGA	1-M-63	droplet	Limb_Muscle	2556	Schwann cell (N/A)	non-myelinating
ACGAGGAAGCGTCAAG-1-49-1-0-0	1m	10X_P5_6_ACGAGGAAGCGTCAAG	1-M-63	droplet	Limb_Muscle	3355	Schwann cell (unknown)	non-myelinating
ACGATGTCACGGCTAC-1-49-1-0-0	1m	10X_P5_6_ACGATGTCACGGCTAC	1-M-63	droplet	Limb_Muscle	5246	Schwann cell (unknown)	non-myelinating
ACTGTCCAGAATTGTG-1-49-1-0-0	1m	10X_P5_6_ACTGTCCAGAATTGTG	1-M-63	droplet	Limb_Muscle	5069	Schwann cell (unknown)	non-myelinating
CACATTTGTTGGACCC-1-49-1-0-0	1m	10X_P5_6_CACATTTGTTGGACCC	1-M-63	droplet	Limb_Muscle	5158	T cell (unknown)	non-myelinating
CATCAGAAGACCCACC-1-49-1-0-0	1m	10X_P5_6_CATCAGAAGACCCACC	1-M-63	droplet	Limb_Muscle	3842	Schwann cell (unknown)	non-myelinating
CATGGCGGTACGCACC-1-49-1-0-0	1m	10X_P5_6_CATGGCGGTACGCACC	1-M-63	droplet	Limb_Muscle	10064	T cell (unknown)	non-myelinating
CGTAGCGCAATGAAAC-1-49-1-0-0	1m	10X_P5_6_CGTAGCGCAATGAAAC	1-M-63	droplet	Limb_Muscle	3799	Schwann cell (unknown)	non-myelinating
CTACATTCAATGAAAC-1-49-1-0-0	1m	10X_P5_6_CTACATTCAATGAAAC	1-M-63	droplet	Limb_Muscle	4595	Schwann cell (unknown)	non-myelinating
CTACATTCAGGACGTA-1-49-1-0-0	1m	10X_P5_6_CTACATTCAGGACGTA	1-M-63	droplet	Limb_Muscle	3685	Schwann cell (unknown)	non-myelinating
GACCAATGTGCACTTA-1-49-1-0-0	1m	10X_P5_6_GACCAATGTGCACTTA	1-M-63	droplet	Limb_Muscle	3615	Schwann cell (unknown)	non-myelinating
GCGACCAAGTCAAGGC-1-49-1-0-0	1m	10X_P5_6_GCGACCAAGTCAAGGC	1-M-63	droplet	Limb_Muscle	3310	Schwann cell (unknown)	non-myelinating
GGGATGACAAGTAGTA-1-49-1-0-0	1m	10X_P5_6_GGGATGACAAGTAGTA	1-M-63	droplet	Limb_Muscle	3135	Schwann cell (unknown)	non-myelinating
GTCGGGTTCCAGAAGG-1-49-1-0-0	1m	10X_P5_6_GTCGGGTTCCAGAAGG	1-M-63	droplet	Limb_Muscle	3302	Schwann cell (unknown)	non-myelinating
TACCTTATCTGTGCAA-1-49-1-0-0	1m	10X_P5_6_TACCTTATCTGTGCAA	1-M-63	droplet	Limb_Muscle	3750	Schwann cell (unknown)	non-myelinating
TAGTTGGTCTCTAAGG-1-49-1-0-0	1m	10X_P5_6_TAGTTGGTCTCTAAGG	1-M-63	droplet	Limb_Muscle	5549	Schwann cell (unknown)	non-myelinating
TGACTAGTCAGGCCCA-1-49-1-0-0	1m	10X_P5_6_TGACTAGTCAGGCCCA	1-M-63	droplet	Limb_Muscle	5612	Schwann cell (unknown)	non-myelinating
10X_P7_14_ACGATACCATATACGC-1-0	3m	10X_P7_14_ACGATACCATATACGC	3-F-56	droplet	Limb_Muscle	6300	Schwann cell (unknown)	non-myelinating
10X_P7_14_GCTGCAGTCCGAATGT-1-0	3m	10X_P7_14_GCTGCAGTCCGAATGT	3-F-56	droplet	Limb_Muscle	10162	Schwann cell (unknown)	non-myelinating
10X_P7_15_ACATCAGTCGGTCCGA-1-0	3m	10X_P7_15_ACATCAGTCGGTCCGA	3-F-57	droplet	Limb_Muscle	3268	Schwann cell (unknown)	non-myelinating
10X_P7_15_CGGACTGGTGAGGCTA-1-0	3m	10X_P7_15_CGGACTGGTGAGGCTA	3-F-57	droplet	Limb_Muscle	3143	Schwann cell (unknown)	non-myelinating
10X_P7_15_CGGAGTCCAGACAAAT-1-0	3m	10X_P7_15_CGGAGTCCAGACAAAT	3-F-57	droplet	Limb_Muscle	4979	Schwann cell (unknown)	non-myelinating
10X_P7_15_GGCTGGTTCGGACAAG-1-0	3m	10X_P7_15_GGCTGGTTCGGACAAG	3-F-57	droplet	Limb_Muscle	2707	Schwann cell (N/A)	non-myelinating
10X_P7_15_TGACTTTCACGAAAGC-1-0	3m	10X_P7_15_TGACTTTCACGAAAGC	3-F-57	droplet	Limb_Muscle	2909	Schwann cell (N/A)	non-myelinating
ACTGCTCGTAGTGAAT-1-14-0-0-0	18m	MACA_18m_F_MUSCLE_50_pre_sort_ACTGCTCGTAGTGAAT	18-F-50	droplet	Limb_Muscle	3227	Schwann cell (unknown)	terminal
ACTTGTTCAGGTGGAT-1-14-0-0-0	18m	MACA_18m_F_MUSCLE_50_pre_sort_ACTTGTTCAGGTGGAT	18-F-50	droplet	Limb_Muscle	4251	Schwann cell (unknown)	terminal
AGGCCACTCCTCCTAG-1-14-0-0-0	18m	MACA_18m_F_MUSCLE_50_pre_sort_AGGCCACTCCTCCTAG	18-F-50	droplet	Limb_Muscle	2567	Schwann cell (N/A)	terminal
AGTGTCACAAGACACG-1-14-0-0-0	18m	MACA_18m_F_MUSCLE_50_pre_sort_AGTGTCACAAGACACG	18-F-50	droplet	Limb_Muscle	3837	Schwann cell (unknown)	terminal
ATTACTCTCTGCAAGT-1-14-0-0-0	18m	MACA_18m_F_MUSCLE_50_pre_sort_ATTACTCTCTGCAAGT	18-F-50	droplet	Limb_Muscle	3849	Schwann cell (unknown)	terminal
CATCGGGTCCAGAGGA-1-14-0-0-0	18m	MACA_18m_F_MUSCLE_50_pre_sort_CATCGGGTCCAGAGGA	18-F-50	droplet	Limb_Muscle	3317	Schwann cell (unknown)	terminal
GACTACATCGCCAAAT-1-14-0-0-0	18m	MACA_18m_F_MUSCLE_50_pre_sort_GACTACATCGCCAAAT	18-F-50	droplet	Limb_Muscle	3019	Schwann cell (unknown)	terminal
GCAGTTATCGGCGCAT-1-14-0-0-0	18m	MACA_18m_F_MUSCLE_50_pre_sort_GCAGTTATCGGCGCAT	18-F-50	droplet	Limb_Muscle	4004	Schwann cell (unknown)	terminal
TACTTACGTTTAGGAA-1-14-0-0-0	18m	MACA_18m_F_MUSCLE_50_pre_sort_TACTTACGTTTAGGAA	18-F-50	droplet	Limb_Muscle	2557	Schwann cell (N/A)	terminal
CGGACTGTCGTCTGAA-1-15-0-0-0	18m	MACA_18m_F_MUSCLE_51_pre_sort_CGGACTGTCGTCTGAA	18-F-51	droplet	Limb_Muscle	2828	Schwann cell (N/A)	terminal
CCAATCCAGTGTACCT-1-34-0-0-0	18m	MACA_18m_M_MUSCLE_52_CCAATCCAGTGTACCT	18-M-52	droplet	Limb_Muscle	2680	Schwann cell (N/A)	terminal
CGAATGTTCGTTTAGG-1-34-0-0-0	18m	MACA_18m_M_MUSCLE_52_CGAATGTTCGTTTAGG	18-M-52	droplet	Limb_Muscle	4107	Schwann cell (unknown)	terminal
GATGAAAGTTCACCTC-1-34-0-0-0	18m	MACA_18m_M_MUSCLE_52_GATGAAAGTTCACCTC	18-M-52	droplet	Limb_Muscle	2604	Schwann cell (N/A)	terminal
TACGGTATCGCCTGAG-1-34-0-0-0	18m	MACA_18m_M_MUSCLE_52_TACGGTATCGCCTGAG	18-M-52	droplet	Limb_Muscle	3308	Schwann cell (unknown)	terminal
TAGACCAAGACTTGAA-1-34-0-0-0	18m	MACA_18m_M_MUSCLE_52_TAGACCAAGACTTGAA	18-M-52	droplet	Limb_Muscle	2769	Schwann cell (N/A)	terminal
ACCCACTCAGGTTTCA-1-35-0-0-0	18m	MACA_18m_M_MUSCLE_53_ACCCACTCAGGTTTCA	18-M-53	droplet	Limb_Muscle	2725	Schwann cell (N/A)	terminal
ACTGTCCAGAGCCTAG-1-35-0-0-0	18m	MACA_18m_M_MUSCLE_53_ACTGTCCAGAGCCTAG	18-M-53	droplet	Limb_Muscle	3228	Schwann cell (unknown)	terminal
CAGCAGCTCCGGGTGT-1-35-0-0-0	18m	MACA_18m_M_MUSCLE_53_CAGCAGCTCCGGGTGT	18-M-53	droplet	Limb_Muscle	4135	Schwann cell (unknown)	terminal
CTTCTCTTCTTGCATT-1-35-0-0-0	18m	MACA_18m_M_MUSCLE_53_CTTCTCTTCTTGCATT	18-M-53	droplet	Limb_Muscle	5160	Schwann cell (unknown)	terminal
TACGGATAGCTCCCAG-1-35-0-0-0	18m	MACA_18m_M_MUSCLE_53_TACGGATAGCTCCCAG	18-M-53	droplet	Limb_Muscle	2913	Schwann cell (N/A)	terminal
TAGACCAAGCTAGTCT-1-35-0-0-0	18m	MACA_18m_M_MUSCLE_53_TAGACCAAGCTAGTCT	18-M-53	droplet	Limb_Muscle	2824	Schwann cell (N/A)	terminal
TAGTGGTTCTTGTACT-1-35-0-0-0	18m	MACA_18m_M_MUSCLE_53_TAGTGGTTCTTGTACT	18-M-53	droplet	Limb_Muscle	2536	Schwann cell (N/A)	terminal
ACACTGAAGCTAAGAT-1-54-0-0-0	21m	MACA_21m_F_MUSCLE_54_ACACTGAAGCTAAGAT	21-F-54	droplet	Limb_Muscle	3433	Schwann cell (unknown)	terminal
AGTGAGGAGCCGTCGT-1-54-0-0-0	21m	MACA_21m_F_MUSCLE_54_AGTGAGGAGCCGTCGT	21-F-54	droplet	Limb_Muscle	2556	Schwann cell (N/A)	terminal
CACCAGGTCCTAGTGA-1-54-0-0-0	21m	MACA_21m_F_MUSCLE_54_CACCAGGTCCTAGTGA	21-F-54	droplet	Limb_Muscle	2723	Schwann cell (N/A)	terminal
CATGGCGAGTCAAGGC-1-54-0-0-0	21m	MACA_21m_F_MUSCLE_54_CATGGCGAGTCAAGGC	21-F-54	droplet	Limb_Muscle	3357	Schwann cell (unknown)	terminal
CGTAGCGTCGATGAGG-1-54-0-0-0	21m	MACA_21m_F_MUSCLE_54_CGTAGCGTCGATGAGG	21-F-54	droplet	Limb_Muscle	3629	Schwann cell (unknown)	terminal
CTAATGGGTTCCACGG-1-54-0-0-0	21m	MACA_21m_F_MUSCLE_54_CTAATGGGTTCCACGG	21-F-54	droplet	Limb_Muscle	4935	Schwann cell (unknown)	terminal
GATCGCGCATCTATGG-1-54-0-0-0	21m	MACA_21m_F_MUSCLE_54_GATCGCGCATCTATGG	21-F-54	droplet	Limb_Muscle	3744	Schwann cell (unknown)	terminal
TATGCCCTCATGTCTT-1-54-0-0-0	21m	MACA_21m_F_MUSCLE_54_TATGCCCTCATGTCTT	21-F-54	droplet	Limb_Muscle	5217	Schwann cell (unknown)	terminal
CAACTAGAGAGACTAT-1-55-0-0-0	21m	MACA_21m_F_MUSCLE_55_CAACTAGAGAGACTAT	21-F-55	droplet	Limb_Muscle	5344	Schwann cell (unknown)	terminal
CGGACTGTCTTGTATC-1-55-0-0-0	21m	MACA_21m_F_MUSCLE_55_CGGACTGTCTTGTATC	21-F-55	droplet	Limb_Muscle	2840	Schwann cell (N/A)	terminal
GACGGCTCATTAACCG-1-55-0-0-0	21m	MACA_21m_F_MUSCLE_55_GACGGCTCATTAACCG	21-F-55	droplet	Limb_Muscle	2972	Schwann cell (N/A)	terminal
GGGTCTGGTCTCCACT-1-55-0-0-0	21m	MACA_21m_F_MUSCLE_55_GGGTCTGGTCTCCACT	21-F-55	droplet	Limb_Muscle	5274	Schwann cell (unknown)	terminal
TTCGAAGCACCTATCC-1-55-0-0-0	21m	MACA_21m_F_MUSCLE_55_TTCGAAGCACCTATCC	21-F-55	droplet	Limb_Muscle	3570	Schwann cell (unknown)	terminal
AAGGCAGCAAATACAG-1-80-0-0-0	24m	MACA_24m_M_MUSCLE_58_AAGGCAGCAAATACAG	24-M-58	droplet	Limb_Muscle	3267	Schwann cell (unknown)	terminal
ACGAGCCAGGATGCGT-1-80-0-0-0	24m	MACA_24m_M_MUSCLE_58_ACGAGCCAGGATGCGT	24-M-58	droplet	Limb_Muscle	3197	Schwann cell (unknown)	terminal
ATTATCCTCGTTGCCT-1-80-0-0-0	24m	MACA_24m_M_MUSCLE_58_ATTATCCTCGTTGCCT	24-M-58	droplet	Limb_Muscle	3726	Schwann cell (unknown)	terminal
CACACCTTCTACCTGC-1-80-0-0-0	24m	MACA_24m_M_MUSCLE_58_CACACCTTCTACCTGC	24-M-58	droplet	Limb_Muscle	3486	Schwann cell (unknown)	terminal
CGTCTACAGGCTAGAC-1-80-0-0-0	24m	MACA_24m_M_MUSCLE_58_CGTCTACAGGCTAGAC	24-M-58	droplet	Limb_Muscle	2918	Schwann cell (N/A)	terminal
CTCACACGTAGAGCTG-1-80-0-0-0	24m	MACA_24m_M_MUSCLE_58_CTCACACGTAGAGCTG	24-M-58	droplet	Limb_Muscle	3179	Schwann cell (unknown)	terminal
TGACTTTGTTCACGGC-1-80-0-0-0	24m	MACA_24m_M_MUSCLE_58_TGACTTTGTTCACGGC	24-M-58	droplet	Limb_Muscle	4490	Schwann cell (unknown)	terminal
TGCGCAGTCCGGGTGT-1-80-0-0-0	24m	MACA_24m_M_MUSCLE_58_TGCGCAGTCCGGGTGT	24-M-58	droplet	Limb_Muscle	2499	Schwann cell (N/A)	terminal
AAACGGGGTTTCCACC-1-81-0-0-0	24m	MACA_24m_M_MUSCLE_59_AAACGGGGTTTCCACC	24-M-59	droplet	Limb_Muscle	4771	Schwann cell (unknown)	terminal
AAGGAGCCATCAGTAC-1-81-0-0-0	24m	MACA_24m_M_MUSCLE_59_AAGGAGCCATCAGTAC	24-M-59	droplet	Limb_Muscle	4373	Schwann cell (unknown)	terminal
ACTGAACCAAGTTAAG-1-81-0-0-0	24m	MACA_24m_M_MUSCLE_59_ACTGAACCAAGTTAAG	24-M-59	droplet	Limb_Muscle	2897	Schwann cell (N/A)	terminal
ATCATCTCAGTCGATT-1-81-0-0-0	24m	MACA_24m_M_MUSCLE_59_ATCATCTCAGTCGATT	24-M-59	droplet	Limb_Muscle	2783	Schwann cell (N/A)	terminal
CGGACGTGTCCAAGTT-1-81-0-0-0	24m	MACA_24m_M_MUSCLE_59_CGGACGTGTCCAAGTT	24-M-59	droplet	Limb_Muscle	3481	Schwann cell (unknown)	terminal
GACGGCTAGTCTCAAC-1-81-0-0-0	24m	MACA_24m_M_MUSCLE_59_GACGGCTAGTCTCAAC	24-M-59	droplet	Limb_Muscle	3603	Schwann cell (unknown)	terminal
GCTGCGAGTGATAAAC-1-81-0-0-0	24m	MACA_24m_M_MUSCLE_59_GCTGCGAGTGATAAAC	24-M-59	droplet	Limb_Muscle	3643	Schwann cell (unknown)	terminal
GTATTCTAGACACGAC-1-81-0-0-0	24m	MACA_24m_M_MUSCLE_59_GTATTCTAGACACGAC	24-M-59	droplet	Limb_Muscle	3000	Schwann cell (unknown)	terminal
GTCGGGTGTAGCTGCC-1-81-0-0-0	24m	MACA_24m_M_MUSCLE_59_GTCGGGTGTAGCTGCC	24-M-59	droplet	Limb_Muscle	2672	Schwann cell (N/A)	terminal
TGCCCTACAAGACGTG-1-81-0-0-0	24m	MACA_24m_M_MUSCLE_59_TGCCCTACAAGACGTG	24-M-59	droplet	Limb_Muscle	2723	Schwann cell (N/A)	terminal
ACACTGAAGTGGTCCC-1-82-0-0-0	24m	MACA_24m_M_MUSCLE_60_ACACTGAAGTGGTCCC	24-M-60	droplet	Limb_Muscle	4445	Schwann cell (unknown)	terminal
GTTAAGCAGACCTTTG-1-82-0-0-0	24m	MACA_24m_M_MUSCLE_60_GTTAAGCAGACCTTTG	24-M-60	droplet	Limb_Muscle	3456	Schwann cell (unknown)	terminal
TTGGAACCACTACAGT-1-82-0-0-0	24m	MACA_24m_M_MUSCLE_60_TTGGAACCACTACAGT	24-M-60	droplet	Limb_Muscle	2930	Schwann cell (N/A)	terminal
CATCGAAAGCCCAACC-1-83-0-0-0	24m	MACA_24m_M_MUSCLE_61_CATCGAAAGCCCAACC	24-M-61	droplet	Limb_Muscle	2847	Schwann cell (N/A)	terminal
GCCTCTAAGCTGCCCA-1-83-0-0-0	24m	MACA_24m_M_MUSCLE_61_GCCTCTAAGCTGCCCA	24-M-61	droplet	Limb_Muscle	3715	Schwann cell (unknown)	terminal
TCGTACCGTCTAGAGG-1-83-0-0-0	24m	MACA_24m_M_MUSCLE_61_TCGTACCGTCTAGAGG	24-M-61	droplet	Limb_Muscle	3685	Schwann cell (unknown)	terminal
AACTCAGAGGACAGAA-1-21-1-0-0	30m	10X_P2_4_AACTCAGAGGACAGAA	30-M-4	droplet	Limb_Muscle	3882	Schwann cell (unknown)	terminal
AAGGTTCAGACCACGA-1-21-1-0-0	30m	10X_P2_4_AAGGTTCAGACCACGA	30-M-4	droplet	Limb_Muscle	3492	Schwann cell (unknown)	terminal
ATTACTCTCTGCCCTA-1-21-1-0-0	30m	10X_P2_4_ATTACTCTCTGCCCTA	30-M-4	droplet	Limb_Muscle	3640	Schwann cell (unknown)	terminal
CAAGGCCTCCGAACGC-1-21-1-0-0	30m	10X_P2_4_CAAGGCCTCCGAACGC	30-M-4	droplet	Limb_Muscle	4767	Schwann cell (unknown)	terminal
CAGCGACGTAAGTGTA-1-21-1-0-0	30m	10X_P2_4_CAGCGACGTAAGTGTA	30-M-4	droplet	Limb_Muscle	4134	Schwann cell (unknown)	terminal
CATATTCGTAGGGACT-1-21-1-0-0	30m	10X_P2_4_CATATTCGTAGGGACT	30-M-4	droplet	Limb_Muscle	2992	Schwann cell (N/A)	terminal
GCAGTTAGTAAACGCG-1-21-1-0-0	30m	10X_P2_4_GCAGTTAGTAAACGCG	30-M-4	droplet	Limb_Muscle	2890	Schwann cell (N/A)	terminal
TTCTACACAAACGTGG-1-21-1-0-0	30m	10X_P2_4_TTCTACACAAACGTGG	30-M-4	droplet	Limb_Muscle	2931	Schwann cell (N/A)	terminal
AACTCTTCATCCCACT-1-30-1-0-0	30m	10X_P2_13_AACTCTTCATCCCACT	30-M-5	droplet	Limb_Muscle	3532	Schwann cell (unknown)	terminal
ACGAGCCGTCGACTAT-1-30-1-0-0	30m	10X_P2_13_ACGAGCCGTCGACTAT	30-M-5	droplet	Limb_Muscle	2709	Schwann cell (N/A)	terminal
ATAGACCCATGACGGA-1-30-1-0-0	30m	10X_P2_13_ATAGACCCATGACGGA	30-M-5	droplet	Limb_Muscle	3407	Schwann cell (unknown)	terminal
ATTGGTGCAATGACCT-1-30-1-0-0	30m	10X_P2_13_ATTGGTGCAATGACCT	30-M-5	droplet	Limb_Muscle	4046	Schwann cell (unknown)	terminal
CACAAACGTTCCCTTG-1-30-1-0-0	30m	10X_P2_13_CACAAACGTTCCCTTG	30-M-5	droplet	Limb_Muscle	2968	Schwann cell (N/A)	terminal
CGATTGAAGTGCAAGC-1-30-1-0-0	30m	10X_P2_13_CGATTGAAGTGCAAGC	30-M-5	droplet	Limb_Muscle	2572	Schwann cell (N/A)	terminal
CGCTTCATCGAACTGT-1-30-1-0-0	30m	10X_P2_13_CGCTTCATCGAACTGT	30-M-5	droplet	Limb_Muscle	3832	Schwann cell (unknown)	terminal
CGGCTAGTCATACGGT-1-30-1-0-0	30m	10X_P2_13_CGGCTAGTCATACGGT	30-M-5	droplet	Limb_Muscle	3235	Schwann cell (unknown)	terminal
CGTTCTGAGTTCCACA-1-30-1-0-0	30m	10X_P2_13_CGTTCTGAGTTCCACA	30-M-5	droplet	Limb_Muscle	3715	Schwann cell (unknown)	terminal
CTTAACTGTTGCGCAC-1-30-1-0-0	30m	10X_P2_13_CTTAACTGTTGCGCAC	30-M-5	droplet	Limb_Muscle	3575	Schwann cell (unknown)	terminal
GAGTCCGAGGTGATAT-1-30-1-0-0	30m	10X_P2_13_GAGTCCGAGGTGATAT	30-M-5	droplet	Limb_Muscle	3856	Schwann cell (unknown)	terminal
GATCGATTCGACCAGC-1-30-1-0-0	30m	10X_P2_13_GATCGATTCGACCAGC	30-M-5	droplet	Limb_Muscle	6388	Schwann cell (unknown)	terminal
GGCCGATGTGTCCTCT-1-30-1-0-0	30m	10X_P2_13_GGCCGATGTGTCCTCT	30-M-5	droplet	Limb_Muscle	3727	Schwann cell (unknown)	terminal
GTCCTCATCTGTCTAT-1-30-1-0-0	30m	10X_P2_13_GTCCTCATCTGTCTAT	30-M-5	droplet	Limb_Muscle	3022	Schwann cell (unknown)	terminal
GTTTCTAGTAAGTGTA-1-30-1-0-0	30m	10X_P2_13_GTTTCTAGTAAGTGTA	30-M-5	droplet	Limb_Muscle	3241	Schwann cell (unknown)	terminal
TCGTACCAGATGTGTA-1-30-1-0-0	30m	10X_P2_13_TCGTACCAGATGTGTA	30-M-5	droplet	Limb_Muscle	3070	Schwann cell (unknown)	terminal
TGTTCCGGTTGGTTTG-1-30-1-0-0	30m	10X_P2_13_TGTTCCGGTTGGTTTG	30-M-5	droplet	Limb_Muscle	3355	Schwann cell (unknown)	terminal
TTGGCAAAGCGACGTA-1-30-1-0-0	30m	10X_P2_13_TTGGCAAAGCGACGTA	30-M-5	droplet	Limb_Muscle	3229	Schwann cell (unknown)	terminal
ACACCCTTCACTTATC-1-48-1-0-0	1m	10X_P5_5_ACACCCTTCACTTATC	1-M-62	droplet	Limb_Muscle	2849	Schwann cell (N/A)	terminal
ACTTTCAGTTTAGCTG-1-48-1-0-0	1m	10X_P5_5_ACTTTCAGTTTAGCTG	1-M-62	droplet	Limb_Muscle	3078	Schwann cell (unknown)	terminal
AGCAGCCAGGAGTTTA-1-48-1-0-0	1m	10X_P5_5_AGCAGCCAGGAGTTTA	1-M-62	droplet	Limb_Muscle	2744	Schwann cell (N/A)	terminal
CAACCTCCACTACAGT-1-48-1-0-0	1m	10X_P5_5_CAACCTCCACTACAGT	1-M-62	droplet	Limb_Muscle	3979	Schwann cell (unknown)	terminal
CAAGAAATCTGCCAGG-1-48-1-0-0	1m	10X_P5_5_CAAGAAATCTGCCAGG	1-M-62	droplet	Limb_Muscle	3155	Schwann cell (unknown)	terminal
CATCAAGCACTGTTAG-1-48-1-0-0	1m	10X_P5_5_CATCAAGCACTGTTAG	1-M-62	droplet	Limb_Muscle	5169	Schwann cell (unknown)	terminal
CGAACATAGTACGTTC-1-48-1-0-0	1m	10X_P5_5_CGAACATAGTACGTTC	1-M-62	droplet	Limb_Muscle	3977	Schwann cell (unknown)	terminal
CGACTTCTCTAACGGT-1-48-1-0-0	1m	10X_P5_5_CGACTTCTCTAACGGT	1-M-62	droplet	Limb_Muscle	3113	Schwann cell (unknown)	terminal
CGAGCACAGGGATGGG-1-48-1-0-0	1m	10X_P5_5_CGAGCACAGGGATGGG	1-M-62	droplet	Limb_Muscle	2784	Schwann cell (N/A)	terminal
CGATGTACATCGGGTC-1-48-1-0-0	1m	10X_P5_5_CGATGTACATCGGGTC	1-M-62	droplet	Limb_Muscle	3170	Schwann cell (unknown)	terminal
CTACGTCTCTTGCATT-1-48-1-0-0	1m	10X_P5_5_CTACGTCTCTTGCATT	1-M-62	droplet	Limb_Muscle	4304	Schwann cell (unknown)	terminal
CTGAAACCACCTATCC-1-48-1-0-0	1m	10X_P5_5_CTGAAACCACCTATCC	1-M-62	droplet	Limb_Muscle	4183	Schwann cell (unknown)	terminal
GCAATCATCGTGGGAA-1-48-1-0-0	1m	10X_P5_5_GCAATCATCGTGGGAA	1-M-62	droplet	Limb_Muscle	4645	Schwann cell (unknown)	terminal
GCGGGTTTCCAGAGGA-1-48-1-0-0	1m	10X_P5_5_GCGGGTTTCCAGAGGA	1-M-62	droplet	Limb_Muscle	4296	Schwann cell (unknown)	terminal
GGATTACTCATCACCC-1-48-1-0-0	1m	10X_P5_5_GGATTACTCATCACCC	1-M-62	droplet	Limb_Muscle	5697	Schwann cell (unknown)	terminal
GGGCACTCAAACGCGA-1-48-1-0-0	1m	10X_P5_5_GGGCACTCAAACGCGA	1-M-62	droplet	Limb_Muscle	4987	Schwann cell (unknown)	terminal
GTGAAGGGTATGGTTC-1-48-1-0-0	1m	10X_P5_5_GTGAAGGGTATGGTTC	1-M-62	droplet	Limb_Muscle	5401	Schwann cell (unknown)	terminal
TCGGGACGTAGGACAC-1-48-1-0-0	1m	10X_P5_5_TCGGGACGTAGGACAC	1-M-62	droplet	Limb_Muscle	4235	Schwann cell (unknown)	terminal
TGGGCGTTCAGGATCT-1-48-1-0-0	1m	10X_P5_5_TGGGCGTTCAGGATCT	1-M-62	droplet	Limb_Muscle	3641	Schwann cell (unknown)	terminal
TTCCCAGCAAGTCTAC-1-48-1-0-0	1m	10X_P5_5_TTCCCAGCAAGTCTAC	1-M-62	droplet	Limb_Muscle	4370	Schwann cell (unknown)	terminal
AGTCTTTGTTAAGATG-1-49-1-0-0	1m	10X_P5_6_AGTCTTTGTTAAGATG	1-M-63	droplet	Limb_Muscle	3355	Schwann cell (unknown)	terminal
CAAGTTGAGCATCATC-1-49-1-0-0	1m	10X_P5_6_CAAGTTGAGCATCATC	1-M-63	droplet	Limb_Muscle	3801	Schwann cell (unknown)	terminal
CAGCGACAGCTGCGAA-1-49-1-0-0	1m	10X_P5_6_CAGCGACAGCTGCGAA	1-M-63	droplet	Limb_Muscle	2874	Schwann cell (N/A)	terminal
CATCGGGAGGGAACGG-1-49-1-0-0	1m	10X_P5_6_CATCGGGAGGGAACGG	1-M-63	droplet	Limb_Muscle	3890	Schwann cell (unknown)	terminal
CATGCCTTCAGTTTGG-1-49-1-0-0	1m	10X_P5_6_CATGCCTTCAGTTTGG	1-M-63	droplet	Limb_Muscle	3238	Schwann cell (unknown)	terminal
CGGACTGAGGCAGGTT-1-49-1-0-0	1m	10X_P5_6_CGGACTGAGGCAGGTT	1-M-63	droplet	Limb_Muscle	3648	Schwann cell (unknown)	terminal
CGGACTGCAAGGTTCT-1-49-1-0-0	1m	10X_P5_6_CGGACTGCAAGGTTCT	1-M-63	droplet	Limb_Muscle	6767	Schwann cell (unknown)	terminal
CGTTAGACACGGACAA-1-49-1-0-0	1m	10X_P5_6_CGTTAGACACGGACAA	1-M-63	droplet	Limb_Muscle	3882	Schwann cell (unknown)	terminal
CTCGTACTCGTCGTTC-1-49-1-0-0	1m	10X_P5_6_CTCGTACTCGTCGTTC	1-M-63	droplet	Limb_Muscle	4648	Schwann cell (unknown)	terminal
GATCGTATCTGTCTAT-1-49-1-0-0	1m	10X_P5_6_GATCGTATCTGTCTAT	1-M-63	droplet	Limb_Muscle	3325	Schwann cell (unknown)	terminal
GCTTCCATCGTCCGTT-1-49-1-0-0	1m	10X_P5_6_GCTTCCATCGTCCGTT	1-M-63	droplet	Limb_Muscle	7047	Schwann cell (unknown)	terminal
GTAACGTAGTTAAGTG-1-49-1-0-0	1m	10X_P5_6_GTAACGTAGTTAAGTG	1-M-63	droplet	Limb_Muscle	2536	Schwann cell (N/A)	terminal
GTACGTACAGTCGATT-1-49-1-0-0	1m	10X_P5_6_GTACGTACAGTCGATT	1-M-63	droplet	Limb_Muscle	3620	Schwann cell (unknown)	terminal
GTCTCGTAGTAGCCGA-1-49-1-0-0	1m	10X_P5_6_GTCTCGTAGTAGCCGA	1-M-63	droplet	Limb_Muscle	3400	Schwann cell (unknown)	terminal
GTGGGTCAGAGACTAT-1-49-1-0-0	1m	10X_P5_6_GTGGGTCAGAGACTAT	1-M-63	droplet	Limb_Muscle	8353	Schwann cell (unknown)	terminal
TACTTACTCTTACCTA-1-49-1-0-0	1m	10X_P5_6_TACTTACTCTTACCTA	1-M-63	droplet	Limb_Muscle	5145	Schwann cell (unknown)	terminal
TAGACCAGTAAATGTG-1-49-1-0-0	1m	10X_P5_6_TAGACCAGTAAATGTG	1-M-63	droplet	Limb_Muscle	3482	Schwann cell (unknown)	terminal
TCAATCTGTCGAAAGC-1-49-1-0-0	1m	10X_P5_6_TCAATCTGTCGAAAGC	1-M-63	droplet	Limb_Muscle	4373	Schwann cell (unknown)	terminal
TGGGCGTAGTGAAGAG-1-49-1-0-0	1m	10X_P5_6_TGGGCGTAGTGAAGAG	1-M-63	droplet	Limb_Muscle	5313	Schwann cell (unknown)	terminal
TTTCCTCCACTTCGAA-1-49-1-0-0	1m	10X_P5_6_TTTCCTCCACTTCGAA	1-M-63	droplet	Limb_Muscle	4703	Schwann cell (unknown)	terminal
10X_P7_14_AAGCCGCTCCTAGAAC-1-0	3m	10X_P7_14_AAGCCGCTCCTAGAAC	3-F-56	droplet	Limb_Muscle	3467	Schwann cell (unknown)	terminal
10X_P7_14_ATTGGTGGTTCAGACT-1-0	3m	10X_P7_14_ATTGGTGGTTCAGACT	3-F-56	droplet	Limb_Muscle	2523	Schwann cell (N/A)	terminal
10X_P7_14_CAGTAACAGCTCCTTC-1-0	3m	10X_P7_14_CAGTAACAGCTCCTTC	3-F-56	droplet	Limb_Muscle	5589	Schwann cell (unknown)	terminal
10X_P7_14_GGTGAAGGTTCTGGTA-1-0	3m	10X_P7_14_GGTGAAGGTTCTGGTA	3-F-56	droplet	Limb_Muscle	4509	Schwann cell (unknown)	terminal
10X_P7_14_GTTACAGGTAGCACGA-1-0	3m	10X_P7_14_GTTACAGGTAGCACGA	3-F-56	droplet	Limb_Muscle	4343	Schwann cell (unknown)	terminal
10X_P7_14_TAGTTGGTCCTGCCAT-1-0	3m	10X_P7_14_TAGTTGGTCCTGCCAT	3-F-56	droplet	Limb_Muscle	3686	Schwann cell (unknown)	terminal
10X_P7_14_TGGACGCAGCGTTTAC-1-0	3m	10X_P7_14_TGGACGCAGCGTTTAC	3-F-56	droplet	Limb_Muscle	2623	Schwann cell (N/A)	terminal
10X_P7_15_ACAGCCGAGACTTTCG-1-0	3m	10X_P7_15_ACAGCCGAGACTTTCG	3-F-57	droplet	Limb_Muscle	3250	Schwann cell (unknown)	terminal
10X_P7_15_AGACGTTCAGGCTGAA-1-0	3m	10X_P7_15_AGACGTTCAGGCTGAA	3-F-57	droplet	Limb_Muscle	5430	Schwann cell (unknown)	terminal
10X_P7_15_CAACTAGCACATCCAA-1-0	3m	10X_P7_15_CAACTAGCACATCCAA	3-F-57	droplet	Limb_Muscle	6036	Schwann cell (unknown)	terminal
10X_P7_15_CACCACTGTTCGGGCT-1-0	3m	10X_P7_15_CACCACTGTTCGGGCT	3-F-57	droplet	Limb_Muscle	4264	Schwann cell (unknown)	terminal
10X_P7_15_GGTGAAGGTCCATCCT-1-0	3m	10X_P7_15_GGTGAAGGTCCATCCT	3-F-57	droplet	Limb_Muscle	4103	Schwann cell (unknown)	terminal
CCAATCCGTTCATGGT-1-22-0-0-0	18m	MACA_18m_M_AORTA_52_CCAATCCGTTCATGGT	18-M-52	droplet	Heart	3678	cardiac neuron (cardiac neuron)	myelinating
GCTTCCAGTACTTGAC-1-22-0-0-0	18m	MACA_18m_M_AORTA_52_GCTTCCAGTACTTGAC	18-M-52	droplet	Heart	3050	cardiac neuron (cardiac neuron)	myelinating
GGATTACAGAAGCCCA-1-22-0-0-0	18m	MACA_18m_M_AORTA_52_GGATTACAGAAGCCCA	18-M-52	droplet	Heart	2827	cardiac neuron (unknown)	myelinating
CAGAGAGCATAACCTG-1-22-0-0-0	18m	MACA_18m_M_AORTA_52_CAGAGAGCATAACCTG	18-M-52	droplet	Heart	5987	cardiac neuron (cardiac neuron)	non-myelinating
GACGCGTAGCACCGCT-1-22-0-0-0	18m	MACA_18m_M_AORTA_52_GACGCGTAGCACCGCT	18-M-52	droplet	Heart	2635	cardiac neuron (unknown)	non-myelinating
GTCAAGTCAGCTTCGG-1-22-0-0-0	18m	MACA_18m_M_AORTA_52_GTCAAGTCAGCTTCGG	18-M-52	droplet	Heart	2507	cardiac neuron (unknown)	non-myelinating
CGAACATGTAATTGGA-1-29-0-0-0	18m	MACA_18m_M_HEART_4CHAMBERS_53_CGAACATGTAATTGGA	18-M-53	droplet	Heart	3262	cardiac neuron (cardiac neuron)	non-myelinating
GCATGCGAGTGCTGCC-1-29-0-0-0	18m	MACA_18m_M_HEART_4CHAMBERS_53_GCATGCGAGTGCTGCC	18-M-53	droplet	Heart	3407	cardiac neuron (cardiac neuron)	non-myelinating
TAAGAGATCACTTATC-1-29-0-0-0	18m	MACA_18m_M_HEART_4CHAMBERS_53_TAAGAGATCACTTATC	18-M-53	droplet	Heart	5626	cardiac neuron (cardiac neuron)	non-myelinating
TGTGTTTGTTCGGCAC-1-47-0-0-0	21m	MACA_21m_F_HEART_4CHAMBERS_54_TGTGTTTGTTCGGCAC	21-F-54	droplet	Heart	3039	cardiac neuron (cardiac neuron)	non-myelinating
ACATCAGGTGACTCAT-1-48-0-0-0	21m	MACA_21m_F_HEART_4CHAMBERS_55_ACATCAGGTGACTCAT	21-F-55	droplet	Heart	3980	cardiac neuron (cardiac neuron)	non-myelinating
CCCAATCCAGCTGTGC-1-48-0-0-0	21m	MACA_21m_F_HEART_4CHAMBERS_55_CCCAATCCAGCTGTGC	21-F-55	droplet	Heart	4174	cardiac neuron (cardiac neuron)	non-myelinating
CTAGCCTGTACTTCTT-1-48-0-0-0	21m	MACA_21m_F_HEART_4CHAMBERS_55_CTAGCCTGTACTTCTT	21-F-55	droplet	Heart	5523	cardiac neuron (cardiac neuron)	non-myelinating
TTGGAACGTGAGCGAT-1-48-0-0-0	21m	MACA_21m_F_HEART_4CHAMBERS_55_TTGGAACGTGAGCGAT	21-F-55	droplet	Heart	4214	cardiac neuron (cardiac neuron)	non-myelinating
AAACCTGAGTATTGGA-1-3-1-0-0	30m	10X_P1_3_AAACCTGAGTATTGGA	30-M-2	droplet	Heart	3367	cardiac neuron (cardiac neuron)	non-myelinating
AAGGCAGTCGGCCGAT-1-3-1-0-0	30m	10X_P1_3_AAGGCAGTCGGCCGAT	30-M-2	droplet	Heart	2585	cardiac neuron (unknown)	non-myelinating
AATCCAGAGCGATATA-1-3-1-0-0	30m	10X_P1_3_AATCCAGAGCGATATA	30-M-2	droplet	Heart	3877	cardiac neuron (cardiac neuron)	non-myelinating
ACCAGTATCTACGAGT-1-3-1-0-0	30m	10X_P1_3_ACCAGTATCTACGAGT	30-M-2	droplet	Heart	4686	cardiac neuron (cardiac neuron)	non-myelinating
AGGTCCGTCGCTTAGA-1-3-1-0-0	30m	10X_P1_3_AGGTCCGTCGCTTAGA	30-M-2	droplet	Heart	6334	cardiac neuron (cardiac neuron)	non-myelinating
CAAGTTGGTGACCAAG-1-3-1-0-0	30m	10X_P1_3_CAAGTTGGTGACCAAG	30-M-2	droplet	Heart	4278	cardiac neuron (cardiac neuron)	non-myelinating
CACAGGCTCTAAGCCA-1-3-1-0-0	30m	10X_P1_3_CACAGGCTCTAAGCCA	30-M-2	droplet	Heart	2987	cardiac neuron (unknown)	non-myelinating
CCGTTCACACCACGTG-1-3-1-0-0	30m	10X_P1_3_CCGTTCACACCACGTG	30-M-2	droplet	Heart	6153	cardiac neuron (cardiac neuron)	non-myelinating
GCTGCTTGTCCAGTAT-1-3-1-0-0	30m	10X_P1_3_GCTGCTTGTCCAGTAT	30-M-2	droplet	Heart	5116	cardiac neuron (cardiac neuron)	non-myelinating
GGCGACTTCAGTTAGC-1-3-1-0-0	30m	10X_P1_3_GGCGACTTCAGTTAGC	30-M-2	droplet	Heart	5077	cardiac neuron (cardiac neuron)	non-myelinating
GTCACAACAAGCTGGA-1-3-1-0-0	30m	10X_P1_3_GTCACAACAAGCTGGA	30-M-2	droplet	Heart	3361	cardiac neuron (cardiac neuron)	non-myelinating
GTTCTCGCATGGGACA-1-3-1-0-0	30m	10X_P1_3_GTTCTCGCATGGGACA	30-M-2	droplet	Heart	5211	cardiac neuron (cardiac neuron)	non-myelinating
TAGTTGGCACGCCAGT-1-3-1-0-0	30m	10X_P1_3_TAGTTGGCACGCCAGT	30-M-2	droplet	Heart	4195	cardiac neuron (cardiac neuron)	non-myelinating
TATCTCATCTTAGCCC-1-3-1-0-0	30m	10X_P1_3_TATCTCATCTTAGCCC	30-M-2	droplet	Heart	6577	cardiac neuron (cardiac neuron)	non-myelinating
CCGTTCACACGAGAGT-1-4-1-0-0	30m	10X_P1_4_CCGTTCACACGAGAGT	30-M-2	droplet	Heart	4864	cardiac neuron (cardiac neuron)	non-myelinating
GGGTTGCCACGGCTAC-1-4-1-0-0	30m	10X_P1_4_GGGTTGCCACGGCTAC	30-M-2	droplet	Heart	5103	cardiac neuron (cardiac neuron)	non-myelinating
AACCATGTCAGTACGT-1-55-1-0-0	1m	10X_P5_12_AACCATGTCAGTACGT	1-M-63	droplet	Heart	3481	cardiac neuron (cardiac neuron)	non-myelinating
ACGGGCTGTCGGCTCA-1-55-1-0-0	1m	10X_P5_12_ACGGGCTGTCGGCTCA	1-M-63	droplet	Heart	2658	cardiac neuron (unknown)	non-myelinating
AGTGAGGTCTACTCAT-1-55-1-0-0	1m	10X_P5_12_AGTGAGGTCTACTCAT	1-M-63	droplet	Heart	2915	cardiac neuron (unknown)	non-myelinating
ATTCTACAGTGGTAGC-1-55-1-0-0	1m	10X_P5_12_ATTCTACAGTGGTAGC	1-M-63	droplet	Heart	3605	cardiac neuron (cardiac neuron)	non-myelinating
CAAGTTGCATTCCTCG-1-55-1-0-0	1m	10X_P5_12_CAAGTTGCATTCCTCG	1-M-63	droplet	Heart	3686	cardiac neuron (cardiac neuron)	non-myelinating
CACCTTGGTAATAGCA-1-55-1-0-0	1m	10X_P5_12_CACCTTGGTAATAGCA	1-M-63	droplet	Heart	4358	cardiac neuron (cardiac neuron)	non-myelinating
CCGGTAGGTCAGAATA-1-55-1-0-0	1m	10X_P5_12_CCGGTAGGTCAGAATA	1-M-63	droplet	Heart	3136	cardiac neuron (cardiac neuron)	non-myelinating
CGAGCACGTTCTGGTA-1-55-1-0-0	1m	10X_P5_12_CGAGCACGTTCTGGTA	1-M-63	droplet	Heart	4094	cardiac neuron (cardiac neuron)	non-myelinating
CGATTGATCTGTGCAA-1-55-1-0-0	1m	10X_P5_12_CGATTGATCTGTGCAA	1-M-63	droplet	Heart	2571	cardiac neuron (unknown)	non-myelinating
CTTGGCTCAATACGCT-1-55-1-0-0	1m	10X_P5_12_CTTGGCTCAATACGCT	1-M-63	droplet	Heart	4195	cardiac neuron (cardiac neuron)	non-myelinating
GACTGCGTCATCTGTT-1-55-1-0-0	1m	10X_P5_12_GACTGCGTCATCTGTT	1-M-63	droplet	Heart	3872	cardiac neuron (cardiac neuron)	non-myelinating
GCCTCTAGTAGCGTGA-1-55-1-0-0	1m	10X_P5_12_GCCTCTAGTAGCGTGA	1-M-63	droplet	Heart	3017	cardiac neuron (cardiac neuron)	non-myelinating
GCGCGATTCGTTTGCC-1-55-1-0-0	1m	10X_P5_12_GCGCGATTCGTTTGCC	1-M-63	droplet	Heart	3200	cardiac neuron (cardiac neuron)	non-myelinating
TATCTCAGTATTCTCT-1-55-1-0-0	1m	10X_P5_12_TATCTCAGTATTCTCT	1-M-63	droplet	Heart	3224	cardiac neuron (cardiac neuron)	non-myelinating
TCACAAGTCTTCCTTC-1-55-1-0-0	1m	10X_P5_12_TCACAAGTCTTCCTTC	1-M-63	droplet	Heart	4453	cardiac neuron (cardiac neuron)	non-myelinating
TCACGAAAGCCAGTTT-1-55-1-0-0	1m	10X_P5_12_TCACGAAAGCCAGTTT	1-M-63	droplet	Heart	3828	cardiac neuron (cardiac neuron)	non-myelinating
TCTGAGACACTTAACG-1-55-1-0-0	1m	10X_P5_12_TCTGAGACACTTAACG	1-M-63	droplet	Heart	3631	cardiac neuron (cardiac neuron)	non-myelinating
TTGCGTCGTACAGACG-1-55-1-0-0	1m	10X_P5_12_TTGCGTCGTACAGACG	1-M-63	droplet	Heart	2986	cardiac neuron (unknown)	non-myelinating
10X_P7_4_AGTTGGTGTATCAGTC-1-0	3m	10X_P7_4_AGTTGGTGTATCAGTC	3-F-56	droplet	Heart	4787	cardiac neuron (cardiac neuron)	non-myelinating
10X_P7_4_TGGACGCCACGGACAA-1-0	3m	10X_P7_4_TGGACGCCACGGACAA	3-F-56	droplet	Heart	4506	cardiac neuron (cardiac neuron)	non-myelinating
A12_B000489_B009959_S12.mm10-plus-5-0-1	18m	N/A	18_46_F	facs	Heart	305018	fibroblast of cardiac tissue (fibroblast of cardiac tissue)	non-myelinating
F11_B000489_B009959_S131.mm10-plus-5-0-1	18m	N/A	18_46_F	facs	Heart	443333	fibroblast of cardiac tissue (fibroblast of cardiac tissue)	non-myelinating
K8_B000489_B009959_S248.mm10-plus-5-0-1	18m	N/A	18_46_F	facs	Heart	1557478	fibroblast of cardiac tissue (fibroblast of cardiac tissue)	non-myelinating
A20_B000490_B009961_S20.mm10-plus-6-0-1	18m	N/A	18_47_F	facs	Heart	850026	fibroblast of cardiac tissue (fibroblast of cardiac tissue)	non-myelinating
G20_B000490_B009961_S164.mm10-plus-6-0-1	18m	N/A	18_47_F	facs	Heart	1127932	fibroblast of cardiac tissue (fibroblast of cardiac tissue)	non-myelinating
O2_B000490_B009961_S338.mm10-plus-6-0-1	18m	N/A	18_47_F	facs	Heart	526075	fibroblast of cardiac tissue (fibroblast of cardiac tissue)	non-myelinating
B22_B003858_S70_L003.mus-2-0-1-1	24m	N/A	24_59_M	facs	Heart	204102	fibroblast of cardiac tissue (fibroblast of cardiac tissue)	non-myelinating
E15_B003858_S135_L003.mus-2-0-1-1	24m	N/A	24_59_M	facs	Heart	259543	fibroblast of cardiac tissue (fibroblast of cardiac tissue)	non-myelinating
I12_B003858_S228_L003.mus-2-0-1-1	24m	N/A	24_59_M	facs	Heart	877866	fibroblast of cardiac tissue (fibroblast of cardiac tissue)	non-myelinating
I21_B003858_S237_L003.mus-2-0-1-1	24m	N/A	24_59_M	facs	Heart	467990	fibroblast of cardiac tissue (fibroblast of cardiac tissue)	non-myelinating
M13_B003858_S25_L003.mus-2-0-1-1	24m	N/A	24_59_M	facs	Heart	249036	fibroblast of cardiac tissue (fibroblast of cardiac tissue)	non-myelinating
M16_B003858_S28_L003.mus-2-0-1-1	24m	N/A	24_59_M	facs	Heart	8524	fibroblast of cardiac tissue (fibroblast of cardiac tissue)	non-myelinating
E6_B003793_S246_L004.mus-5-0-1-1	24m	N/A	24_60_M	facs	Heart	1601944	fibroblast of cardiac tissue (fibroblast of cardiac tissue)	non-myelinating
J4_B003790_S40_L002.mus-5-0-1-1	24m	N/A	24_60_M	facs	Heart	657972	fibroblast of cardiac tissue (fibroblast of cardiac tissue)	non-myelinating
P12_B003800_S372_L002.mus-6-0-1-1	24m	N/A	24_61_M	facs	Heart	1682825	fibroblast of cardiac tissue (fibroblast of cardiac tissue)	non-myelinating
F11_B003841_S107.mus-7-0-1-1	24m	N/A	24_58_M	facs	Heart	495261	fibroblast of cardiac tissue (fibroblast of cardiac tissue)	non-myelinating
I10_B003233_S202_L003.mus-8-0-1-1	24m	N/A	24_61_M	facs	Heart	448408	fibroblast of cardiac tissue (fibroblast of cardiac tissue)	non-myelinating
B11.B002428.3_38_F.1.1-1-1-1	3m	N/A	3_38_F	facs	Heart	608312	fibroblast of cardiac tissue (fibroblast of cardiac tissue)	non-myelinating
B12.B002423.3_39_F.1.1-1-1-1	3m	N/A	3_39_F	facs	Heart	246417	fibroblast of cardiac tissue (fibroblast of cardiac tissue)	non-myelinating
B2.B002428.3_38_F.1.1-1-1-1	3m	N/A	3_38_F	facs	Heart	551084	fibroblast of cardiac tissue (fibroblast of cardiac tissue)	non-myelinating
L20.MAA000901.3_10_M.1.1-1-1-1	3m	N/A	3_10_M	facs	Heart	309558	fibroblast of cardiac tissue (fibroblast of cardiac tissue)	non-myelinating
O20.MAA000400.3_8_M.1.1-1-1-1	3m	N/A	3_8_M	facs	Heart	187547	fibroblast of cardiac tissue (fibroblast of cardiac tissue)	non-myelinating
P2.B002428.3_38_F.1.1-1-1-1	3m	N/A	3_38_F	facs	Heart	158970	fibroblast of cardiac tissue (fibroblast of cardiac tissue)	non-myelinating
10X_P8_14_CTAGAGTCAGGCGATA-1-0	3m	10X_P8_14_CTAGAGTCAGGCGATA	3-M-5/6	droplet	Trachea	2788	neuroendocrine cell (N/A)	myelinating
10X_P8_15_GTCGTAAGTCAAACTC-1-0	3m	10X_P8_15_GTCGTAAGTCAAACTC	3-M-7/8	droplet	Trachea	3675	mesenchymal progenitor cell (N/A)	myelinating
E4_B000263_B007344_S100.mm10-plus-7-0-1	18m	N/A	18_46_F	facs	Trachea	2457734	smooth muscle cell of trachea (N/A)	myelinating
L16_B000120_B007345_S280.mm10-plus-7-0-1	18m	N/A	18_47_F	facs	Trachea	137614	fibroblast (N/A)	myelinating
C7_B003843_S31_L004.mus-4-0-1-1	24m	N/A	24_58_M	facs	Trachea	468981	smooth muscle cell of trachea (N/A)	myelinating
N16_B002990_S328_L003.mus-6-0-1-1	24m	N/A	24_61_M	facs	Trachea	707567	smooth muscle cell of trachea (N/A)	myelinating
C22.MAA001867.3_39_F.1.1-1-1-1	3m	N/A	3_39_F	facs	Trachea	87171	smooth muscle cell of trachea (N/A)	myelinating
G4.D042475.3_9_M.1.1-1-1-1	3m	N/A	3_9_M	facs	Trachea	273843	smooth muscle cell of trachea (N/A)	myelinating
O16.D042475.3_9_M.1.1-1-1-1	3m	N/A	3_9_M	facs	Trachea	309200	smooth muscle cell of trachea (N/A)	myelinating
P22.MAA001865.3_38_F.1.1-1-1-1	3m	N/A	3_38_F	facs	Trachea	257253	smooth muscle cell of trachea (N/A)	myelinating
10X_P8_14_AAACGGGCAGTATCTG-1-0	3m	10X_P8_14_AAACGGGCAGTATCTG	3-M-5/6	droplet	Trachea	2995	neuroendocrine cell (N/A)	non-myelinating
10X_P8_14_ACACCCTAGGATGGTC-1-0	3m	10X_P8_14_ACACCCTAGGATGGTC	3-M-5/6	droplet	Trachea	2791	neuroendocrine cell (N/A)	non-myelinating
10X_P8_14_CAGCGACCAACTGCTA-1-0	3m	10X_P8_14_CAGCGACCAACTGCTA	3-M-5/6	droplet	Trachea	2678	neuroendocrine cell (N/A)	non-myelinating
10X_P8_14_CAGTAACAGTTAGGTA-1-0	3m	10X_P8_14_CAGTAACAGTTAGGTA	3-M-5/6	droplet	Trachea	3303	mesenchymal progenitor cell (N/A)	non-myelinating
10X_P8_14_CGCTATCCACTGTCGG-1-0	3m	10X_P8_14_CGCTATCCACTGTCGG	3-M-5/6	droplet	Trachea	2982	neuroendocrine cell (N/A)	non-myelinating
10X_P8_14_CTGATAGAGGCAGGTT-1-0	3m	10X_P8_14_CTGATAGAGGCAGGTT	3-M-5/6	droplet	Trachea	3754	mesenchymal progenitor cell (N/A)	non-myelinating
10X_P8_14_GATGAAATCACCGTAA-1-0	3m	10X_P8_14_GATGAAATCACCGTAA	3-M-5/6	droplet	Trachea	3143	mesenchymal progenitor cell (N/A)	non-myelinating
10X_P8_14_TCAACGATCTTTAGTC-1-0	3m	10X_P8_14_TCAACGATCTTTAGTC	3-M-5/6	droplet	Trachea	4696	mesenchymal progenitor cell (N/A)	non-myelinating
10X_P8_14_TGTGGTACAATCTGCA-1-0	3m	10X_P8_14_TGTGGTACAATCTGCA	3-M-5/6	droplet	Trachea	2544	neuroendocrine cell (N/A)	non-myelinating
10X_P8_15_ACTGTCCTCTTCGAGA-1-0	3m	10X_P8_15_ACTGTCCTCTTCGAGA	3-M-7/8	droplet	Trachea	4487	mesenchymal progenitor cell (N/A)	non-myelinating
10X_P8_15_CGAGCACGTTACCAGT-1-0	3m	10X_P8_15_CGAGCACGTTACCAGT	3-M-7/8	droplet	Trachea	3106	mesenchymal progenitor cell (N/A)	non-myelinating
10X_P8_15_CTGAAACTCACCGTAA-1-0	3m	10X_P8_15_CTGAAACTCACCGTAA	3-M-7/8	droplet	Trachea	4302	mesenchymal progenitor cell (N/A)	non-myelinating
10X_P8_15_GAAATGAAGATGTGGC-1-0	3m	10X_P8_15_GAAATGAAGATGTGGC	3-M-7/8	droplet	Trachea	3480	mesenchymal progenitor cell (N/A)	non-myelinating
10X_P8_15_GTACTCCAGGAGTTTA-1-0	3m	10X_P8_15_GTACTCCAGGAGTTTA	3-M-7/8	droplet	Trachea	2616	neuroendocrine cell (N/A)	non-myelinating
10X_P8_15_TCCCGATGTGGCCCTA-1-0	3m	10X_P8_15_TCCCGATGTGGCCCTA	3-M-7/8	droplet	Trachea	6539	mesenchymal progenitor cell (N/A)	non-myelinating
10X_P8_15_TGAGCATAGGGCTCTC-1-0	3m	10X_P8_15_TGAGCATAGGGCTCTC	3-M-7/8	droplet	Trachea	2651	neuroendocrine cell (N/A)	non-myelinating
10X_P8_15_TTGTAGGAGCTGTCTA-1-0	3m	10X_P8_15_TTGTAGGAGCTGTCTA	3-M-7/8	droplet	Trachea	3418	mesenchymal progenitor cell (N/A)	non-myelinating
B18_B000120_B007345_S42.mm10-plus-7-0-1	18m	N/A	18_47_F	facs	Trachea	1000346	smooth muscle cell of trachea (N/A)	non-myelinating
C3_B000263_B007344_S51.mm10-plus-7-0-1	18m	N/A	18_46_F	facs	Trachea	1848739	smooth muscle cell of trachea (N/A)	non-myelinating
H4_B000120_B007345_S172.mm10-plus-7-0-1	18m	N/A	18_47_F	facs	Trachea	710699	smooth muscle cell of trachea (N/A)	non-myelinating
J20_B000263_B007344_S236.mm10-plus-7-0-1	18m	N/A	18_46_F	facs	Trachea	2145174	smooth muscle cell of trachea (N/A)	non-myelinating
G2_B002881_S230_L001.mus-2-0-1-1	24m	N/A	24_59_M	facs	Trachea	270356	fibroblast (N/A)	non-myelinating
M9_B002881_S81_L001.mus-2-0-1-1	24m	N/A	24_59_M	facs	Trachea	201008	fibroblast (N/A)	non-myelinating
A14_B002990_S14_L003.mus-6-0-1-1	24m	N/A	24_61_M	facs	Trachea	26729	fibroblast (N/A)	non-myelinating
A7.MAA001865.3_38_F.1.1-1-1-1	3m	N/A	3_38_F	facs	Trachea	153619	smooth muscle cell of trachea (N/A)	non-myelinating
B17.MAA001867.3_39_F.1.1-1-1-1	3m	N/A	3_39_F	facs	Trachea	190528	smooth muscle cell of trachea (N/A)	non-myelinating
B9.MAA000496.3_10_M.1.1-1-1-1	3m	N/A	3_10_M	facs	Trachea	1274705	smooth muscle cell of trachea (N/A)	non-myelinating
G7.MAA001865.3_38_F.1.1-1-1-1	3m	N/A	3_38_F	facs	Trachea	66892	smooth muscle cell of trachea (N/A)	non-myelinating
K10.MAA001867.3_39_F.1.1-1-1-1	3m	N/A	3_39_F	facs	Trachea	352630	smooth muscle cell of trachea (N/A)	non-myelinating
N1.D042474.3_8_M.1.1-1-1-1	3m	N/A	3_8_M	facs	Trachea	510284	smooth muscle cell of trachea (N/A)	non-myelinating
N20.MAA000496.3_10_M.1.1-1-1-1	3m	N/A	3_10_M	facs	Trachea	623988	smooth muscle cell of trachea (N/A)	non-myelinating
D14.D042474.3_8_M.1.1-1-1-1	3m	N/A	3_8_M	facs	Trachea	797514	smooth muscle cell of trachea (N/A)	terminal
O20.D042475.3_9_M.1.1-1-1-1	3m	N/A	3_9_M	facs	Trachea	495693	smooth muscle cell of trachea (N/A)	terminal
O6.D042474.3_8_M.1.1-1-1-1	3m	N/A	3_8_M	facs	Trachea	425701	smooth muscle cell of trachea (N/A)	terminal
CATCAGATCTGCTTGC-1-67-0-0-0	24m	MACA_24m_M_BLADDER_58_CATCAGATCTGCTTGC	24-M-58	droplet	Bladder	4070	bladder cell (endothelia cell)	non-myelinating
ACACCGGAGGCAGGTT-1-68-0-0-0	24m	MACA_24m_M_BLADDER_59_ACACCGGAGGCAGGTT	24-M-59	droplet	Bladder	2939	bladder cell (N/A)	non-myelinating
AGGTCCGGTAATAGCA-1-68-0-0-0	24m	MACA_24m_M_BLADDER_59_AGGTCCGGTAATAGCA	24-M-59	droplet	Bladder	3561	bladder cell (endothelia cell)	non-myelinating
CACACCTTCCCTAATT-1-68-0-0-0	24m	MACA_24m_M_BLADDER_59_CACACCTTCCCTAATT	24-M-59	droplet	Bladder	4445	bladder cell (endothelia cell)	non-myelinating
CCACGGAAGCCACGCT-1-68-0-0-0	24m	MACA_24m_M_BLADDER_59_CCACGGAAGCCACGCT	24-M-59	droplet	Bladder	5540	bladder cell (endothelia cell)	non-myelinating
TGTTCCGCACGAAGCA-1-68-0-0-0	24m	MACA_24m_M_BLADDER_59_TGTTCCGCACGAAGCA	24-M-59	droplet	Bladder	2954	bladder cell (N/A)	non-myelinating
GCTTGAAGTGGTCCGT-1-69-0-0-0	24m	MACA_24m_M_BLADDER_60_GCTTGAAGTGGTCCGT	24-M-60	droplet	Bladder	3417	bladder cell (endothelia cell)	non-myelinating
GGAACTTGTGTGGCTC-1-69-0-0-0	24m	MACA_24m_M_BLADDER_60_GGAACTTGTGTGGCTC	24-M-60	droplet	Bladder	3746	bladder cell (endothelia cell)	non-myelinating
GGCCGATCACGAAATA-1-69-0-0-0	24m	MACA_24m_M_BLADDER_60_GGCCGATCACGAAATA	24-M-60	droplet	Bladder	3232	bladder cell (endothelia cell)	non-myelinating
GGTGAAGCAAGCCATT-1-69-0-0-0	24m	MACA_24m_M_BLADDER_60_GGTGAAGCAAGCCATT	24-M-60	droplet	Bladder	2640	bladder cell (N/A)	non-myelinating
GTCACGGAGATCGGGT-1-69-0-0-0	24m	MACA_24m_M_BLADDER_60_GTCACGGAGATCGGGT	24-M-60	droplet	Bladder	5044	bladder cell (endothelia cell)	non-myelinating
TATGCCCCAATGCCAT-1-69-0-0-0	24m	MACA_24m_M_BLADDER_60_TATGCCCCAATGCCAT	24-M-60	droplet	Bladder	3663	bladder cell (endothelia cell)	non-myelinating
CGCCAAGTCGAGGTAG-1-47-1-0-0	1m	10X_P5_4_CGCCAAGTCGAGGTAG	1-M-63	droplet	Bladder	4666	bladder cell (endothelia cell)	non-myelinating
TGAGCATAGAAGGACA-1-47-1-0-0	1m	10X_P5_4_TGAGCATAGAAGGACA	1-M-63	droplet	Bladder	4016	bladder cell (endothelia cell)	non-myelinating
TTCGAAGCATCACAAC-1-47-1-0-0	1m	10X_P5_4_TTCGAAGCATCACAAC	1-M-63	droplet	Bladder	4214	bladder cell (endothelia cell)	non-myelinating
CTCGGGACATGCTGGC-1-6-0-0-0	18m	MACA_18m_F_GAT_50_CTCGGGACATGCTGGC	18-F-50	droplet	Fat	4083	mesenchymal stem cell of adipose (Cd34+)	myelinating
AGGCCGTCAAGCTGAG-1-36-1-0-0	30m	10X_P3_3_AGGCCGTCAAGCTGAG	30-M-5	droplet	Fat	7127	mesenchymal stem cell of adipose (Cd34+)	myelinating
CACACCTTCTAACTGG-1-36-1-0-0	30m	10X_P3_3_CACACCTTCTAACTGG	30-M-5	droplet	Fat	7344	mesenchymal stem cell of adipose (Cd34+)	myelinating
CATTATCAGTTAACGA-1-36-1-0-0	30m	10X_P3_3_CATTATCAGTTAACGA	30-M-5	droplet	Fat	2952	mesenchymal stem cell of adipose (N/A)	myelinating
CCCAGTTGTTGTTTGG-1-36-1-0-0	30m	10X_P3_3_CCCAGTTGTTGTTTGG	30-M-5	droplet	Fat	2685	mesenchymal stem cell of adipose (N/A)	myelinating
GAACCTAAGTGAAGAG-1-36-1-0-0	30m	10X_P3_3_GAACCTAAGTGAAGAG	30-M-5	droplet	Fat	3831	mesenchymal stem cell of adipose (Cd34+)	myelinating
GACCTGGTCTTAACCT-1-36-1-0-0	30m	10X_P3_3_GACCTGGTCTTAACCT	30-M-5	droplet	Fat	2675	mesenchymal stem cell of adipose (N/A)	myelinating
TAGAGCTCACGGCGTT-1-36-1-0-0	30m	10X_P3_3_TAGAGCTCACGGCGTT	30-M-5	droplet	Fat	4070	mesenchymal stem cell of adipose (Cd34+)	myelinating
TCAGCTCGTCGGATCC-1-36-1-0-0	30m	10X_P3_3_TCAGCTCGTCGGATCC	30-M-5	droplet	Fat	3467	mesenchymal stem cell of adipose (Cd34+)	myelinating
TCCACACAGCAGACTG-1-36-1-0-0	30m	10X_P3_3_TCCACACAGCAGACTG	30-M-5	droplet	Fat	3382	mesenchymal stem cell of adipose (Cd34+)	myelinating
TGAGAGGCATAAGACA-1-36-1-0-0	30m	10X_P3_3_TGAGAGGCATAAGACA	30-M-5	droplet	Fat	3850	mesenchymal stem cell of adipose (Cd34+)	myelinating
TTGCGTCTCACCCTCA-1-36-1-0-0	30m	10X_P3_3_TTGCGTCTCACCCTCA	30-M-5	droplet	Fat	4128	mesenchymal stem cell of adipose (Cd34+)	myelinating
AGAGCTTTCCGCATAA-1-13-0-0-0	18m	MACA_18m_F_MAT_50_AGAGCTTTCCGCATAA	18-F-50	droplet	Fat	7097	mesenchymal stem cell of adipose (Cd34+)	non-myelinating
ATGGGAGAGCGACGTA-1-13-0-0-0	18m	MACA_18m_F_MAT_50_ATGGGAGAGCGACGTA	18-F-50	droplet	Fat	5329	mesenchymal stem cell of adipose (Cd34+)	non-myelinating
GGGATGACAATCTACG-1-13-0-0-0	18m	MACA_18m_F_MAT_50_GGGATGACAATCTACG	18-F-50	droplet	Fat	3069	mesenchymal stem cell of adipose (Cd34+)	non-myelinating
GTACTTTAGCTCAACT-1-13-0-0-0	18m	MACA_18m_F_MAT_50_GTACTTTAGCTCAACT	18-F-50	droplet	Fat	5663	mesenchymal stem cell of adipose (Cd34+)	non-myelinating
TTTGCGCTCTCGTTTA-1-13-0-0-0	18m	MACA_18m_F_MAT_50_TTTGCGCTCTCGTTTA	18-F-50	droplet	Fat	5072	mesenchymal stem cell of adipose (Cd34+)	non-myelinating
CTGGTCTCATTCACTT-1-35-1-0-0	30m	10X_P3_2_CTGGTCTCATTCACTT	30-M-5	droplet	Fat	8639	mesenchymal stem cell of adipose (N/A)	non-myelinating
TACGGTATCCTTTCGG-1-35-1-0-0	30m	10X_P3_2_TACGGTATCCTTTCGG	30-M-5	droplet	Fat	5205	mesenchymal stem cell of adipose (N/A)	non-myelinating
CTGATCCCATTGCGGC-1-36-1-0-0	30m	10X_P3_3_CTGATCCCATTGCGGC	30-M-5	droplet	Fat	6202	mesenchymal stem cell of adipose (Cd34+)	non-myelinating
GACGGCTTCAAGATCC-1-36-1-0-0	30m	10X_P3_3_GACGGCTTCAAGATCC	30-M-5	droplet	Fat	3354	mesenchymal stem cell of adipose (Cd34+)	non-myelinating
TACTCGCAGTCCTCCT-1-36-1-0-0	30m	10X_P3_3_TACTCGCAGTCCTCCT	30-M-5	droplet	Fat	4560	mesenchymal stem cell of adipose (Cd34+)	non-myelinating
CTGATCCAGGACAGCT-1-36-1-0-0	30m	10X_P3_3_CTGATCCAGGACAGCT	30-M-5	droplet	Fat	3131	mesenchymal stem cell of adipose (Cd34+)	terminal
GTCGTAACAACGCACC-1-36-1-0-0	30m	10X_P3_3_GTCGTAACAACGCACC	30-M-5	droplet	Fat	11264	mesenchymal stem cell of adipose (Cd34+)	terminal
TGGCCAGGTAGCTGCC-1-36-1-0-0	30m	10X_P3_3_TGGCCAGGTAGCTGCC	30-M-5	droplet	Fat	3003	mesenchymal stem cell of adipose (Cd34+)	terminal
CCAATCCAGGGCTCTC-1-57-1-0-0	1m	10X_P5_14_CCAATCCAGGGCTCTC	1-M-63	droplet	Lung	2857	club cell of bronchiole (Club)	myelinating
ACACCCTCACTCTGTC-1-52-0-0-0	21m	MACA_21m_F_LUNG_54_ACACCCTCACTCTGTC	21-F-54	droplet	Lung	2978	adventitial cell (Adventitial Fibroblast)	non-myelinating
GGCTCGATCTGATTCT-1-53-0-0-0	21m	MACA_21m_F_LUNG_55_GGCTCGATCTGATTCT	21-F-55	droplet	Lung	2585	adventitial cell (Adventitial Fibroblast)	non-myelinating
GTGCATATCTTTAGTC-1-53-0-0-0	21m	MACA_21m_F_LUNG_55_GTGCATATCTTTAGTC	21-F-55	droplet	Lung	2543	adventitial cell (Adventitial Fibroblast)	non-myelinating
TTAACTCAGGTACTCT-1-53-0-0-0	21m	MACA_21m_F_LUNG_55_TTAACTCAGGTACTCT	21-F-55	droplet	Lung	2846	adventitial cell (Adventitial Fibroblast)	non-myelinating
GCGAGAACAAAGTCAA-1-56-1-0-0	1m	10X_P5_13_GCGAGAACAAAGTCAA	1-M-62	droplet	Lung	2953	adventitial cell (Adventitial Fibroblast)	non-myelinating
10X_P7_9_CTCGTACGTATTAGCC-1-0	3m	10X_P7_9_CTCGTACGTATTAGCC	3-F-57	droplet	Lung	4012	adventitial cell (Adventitial Fibroblast)	non-myelinating
10X_P8_13_ACCCACTGTCTGCCAG-1-0	3m	10X_P8_13_ACCCACTGTCTGCCAG	3-M-7/8	droplet	Lung	2583	adventitial cell (Adventitial Fibroblast)	non-myelinating
10X_P8_13_AGACGTTTCCGGCACA-1-0	3m	10X_P8_13_AGACGTTTCCGGCACA	3-M-7/8	droplet	Lung	2756	adventitial cell (Adventitial Fibroblast)	non-myelinating
A9_B002946_S45_L002.mus-4-0-1-1	24m	N/A	24_58_M	facs	Lung	658707	adventitial cell (Adventitial Fibroblast)	non-myelinating
E5.MAA000530.3_8_M.1.1-1-1-1	3m	N/A	3_8_M	facs	Lung	664179	adventitial cell (Adventitial Fibroblast)	non-myelinating
M17.MAA000530.3_8_M.1.1-1-1-1	3m	N/A	3_8_M	facs	Lung	1501059	adventitial cell (Adventitial Fibroblast)	non-myelinating
AGCTTGATCGGTCCGA-1-30-0-0-0	18m	MACA_18m_M_KIDNEY_52_AGCTTGATCGGTCCGA	18-M-52	droplet	Kidney	5142	podocyte (Stroma fibroblast)	non-myelinating
AACCATGGTAGAGTGC-1-51-0-0-0	21m	MACA_21m_F_KIDNEY_55_AACCATGGTAGAGTGC	21-F-55	droplet	Kidney	4607	podocyte (Epcam podocyte)	non-myelinating
ATAACGCCAGCTGTTA-1-52-1-0-0	1m	10X_P5_9_ATAACGCCAGCTGTTA	1-M-63	droplet	Kidney	2742	podocyte (N/A)	non-myelinating
GTGGGTCGTTTGGCGC-1-52-1-0-0	1m	10X_P5_9_GTGGGTCGTTTGGCGC	1-M-63	droplet	Kidney	6356	podocyte (Stroma fibroblast)	non-myelinating
10X_P4_5_CTTACCGTCTGCGTAA-1-0	3m	10X_P4_5_CTTACCGTCTGCGTAA	3-M-8	droplet	Kidney	3830	podocyte (Stroma fibroblast)	non-myelinating
10X_P4_5_TGCACCTTCACCTTAT-1-0	3m	10X_P4_5_TGCACCTTCACCTTAT	3-M-8	droplet	Kidney	8353	podocyte (Epcam podocyte)	non-myelinating
10X_P4_6_TCATTTGCAGTCAGAG-1-0	3m	10X_P4_6_TCATTTGCAGTCAGAG	3-M-9	droplet	Kidney	5422	podocyte (Stroma fibroblast)	non-myelinating
I8.B001717.3_38_F.1.1-1-1-1	3m	N/A	3_38_F	facs	Kidney	736888	mesangial cell (mesangial cell)	non-myelinating
