# Supplementary material for: Cellular and molecular characterization of peripheral glia in the lung and other organs
Source: PLoS One. 2024 Dec 2;19(12):e0310303. doi: 10.1371/journal.pone.0310303 (PMC11611111; doi:10.1371/journal.pone.0310303)
Supplement: S3 Table — (XLSX) [file pone.0310303.s011.xlsx]

## Sheet: Myelinating (MG)
S3 Table. Differentially expressed genes in myelinating glial cells (Tabula Muris Senis)
		Fraction of expressing cells
Gene1	Relative expression level ln (MG/other glia)	Non-myelinating	Other glial cells	Expression difference (p-value)*
Cldn19	3.861	0.967	0.021	≤ 0.0001
A330049M08Rik	3.86713	0.917	0.021	≤ 0.0001
Prx	3.62433	0.933	0.037	≤ 0.0001
Fxyd6	3.22164	0.983	0.059	≤ 0.0001
Mt3	3.60814	0.85	0.019	≤ 0.0001
Pllp	3.21538	0.917	0.048	≤ 0.0001
Drp2	3.6262	0.783	0.021	≤ 0.0001
Dusp15	3.62313	0.7	0.008	≤ 0.0001
Bcas1	3.20063	0.75	0.043	≤ 0.0001
Emid1	2.97694	0.683	0.029	≤ 0.0001
Fam178b	3.11293	0.7	0.037	≤ 0.0001
Arhgap19	3.04153	0.583	0.016	≤ 0.0001
Fa2h	2.88983	0.5	0.005	≤ 0.0001
Slc36a2	3.32019	0.5	0.005	≤ 0.0001
Kcnk1	2.38307	0.55	0.016	≤ 0.0001
Gjb1	2.76132	0.517	0.011	≤ 0.0001
Sncg	2.59493	0.583	0.032	≤ 0.0001
2310046A06Rik	2.65616	0.717	0.08	≤ 0.0001
Mag	2.49188	0.65	0.059	≤ 0.0001
Kif1a	2.71609	0.533	0.032	≤ 0.0001
Cav1	1.59757	0.65	0.072	≤ 0.0001
Mbp*	1.52743	1	0.685	≤ 0.0001
Aif1l	2.27334	0.433	0.013	≤ 0.0001
Gatm1	1.62243	1	0.499	≤ 0.0001
Ogn	1.75199	0.583	0.056	≤ 0.0001
Fut8	2.16645	0.617	0.067	≤ 0.0001
Ugt8a	2.59275	0.467	0.024	≤ 0.0001
Ecscr	1.63904	0.433	0.019	≤ 0.0001
Atp1b3	1.65313	0.9	0.301	≤ 0.0001
Mpz	1.81303	1	0.259	≤ 0.0001
C030030A07Rik	2.67143	0.333	0.005	≤ 0.0001
Mras	2.20904	0.5	0.045	≤ 0.0001
2023-09-03	2.60718	0.3	0.003	≤ 0.0001
Ndrg1	1.26881	0.95	0.587	≤ 0.0001
Pmp22	0.776168	1	0.941	≤ 0.0001
Fxyd3	1.624	0.817	0.283	≤ 0.0001
Mal1	1.50252	0.967	0.432	≤ 0.0001
Syngr1	1.79539	0.583	0.096	≤ 0.0001
Maf	1.67757	0.5	0.061	≤ 0.0001
Gypc	2.01743	0.567	0.093	≤ 0.0001
Smtn	2.06402	0.55	0.085	≤ 0.0001
Plekha4	1.8419	0.767	0.2	≤ 0.0001
Secisbp2l	1.69743	0.783	0.245	≤ 0.0001
Spp1	1.3843	0.317	0.013	≤ 0.0001
Igfbp5	1.55546	0.517	0.077	≤ 0.0001
B230206H07Rik	2.28554	0.267	0.005	≤ 0.0001
Rnf7	1.18409	0.883	0.445	≤ 0.0001
Cdkn1a	1.05191	1	0.605	≤ 0.0001
Phospho1	1.77728	0.317	0.016	≤ 0.0001
Gpm6a	2.04097	0.467	0.061	≤ 0.0001
Rdh5	2.25704	0.35	0.024	≤ 0.0001
Csrp2	1.47235	0.517	0.085	≤ 0.0001
Rasgef1a	2.043	0.267	0.008	≤ 0.0001
Ank	1.71337	0.417	0.048	≤ 0.0001
Peli2	1.9713	0.567	0.112	≤ 0.0001
Cuedc2	1.50982	0.783	0.371	≤ 0.0001
Ldhb	1.05139	0.917	0.544	≤ 0.0001
Rasal2	2.13011	0.483	0.08	≤ 0.0001
Nr4a2	1.74971	0.717	0.232	≤ 0.0001
Nfasc	2.20639	0.25	0.008	≤ 0.0001
Ptpre	1.66563	0.483	0.083	≤ 0.0001
Cdkn1c	1.65329	0.55	0.12	≤ 0.0001
Mfsd2a	2.05059	0.25	0.011	≤ 0.0001
Cnp1	0.806742	1	0.757	≤ 0.0001
Chchd10	1.07572	0.383	0.053	≤ 0.0001
Ybx1	0.637096	0.983	0.837	≤ 0.0001
Tmem134	1.13641	0.75	0.296	≤ 0.0001
Kras	1.33616	0.633	0.192	≤ 0.0001
Ccdc13	2.11959	0.383	0.053	≤ 0.0001
Gldn	2.09493	0.35	0.043	≤ 0.0001
Pla2g16	1.25111	0.783	0.325	≤ 0.0001
Stxbp6	1.76032	0.433	0.085	≤ 0.0001
Dynll1	0.528978	1	0.912	≤ 0.0001
Alad	1.20565	0.433	0.083	≤ 0.0001
Setd8	1.5065	0.5	0.12	≤ 0.0001
Cdkn1b	1.45558	0.6	0.189	≤ 0.0001
Carns1	2.14696	0.267	0.027	≤ 0.0001
Cryab	0.477121	0.983	0.944	≤ 0.0001
Fryl	1.57592	0.5	0.128	≤ 0.0001
Stmn1	0.844706	0.867	0.6	≤ 0.0001
Limch1	1.06674	0.8	0.392	≤ 0.0001
Mpp6	1.47046	0.4	0.08	≤ 0.0001
Gadd45b	1.09283	0.767	0.376	≤ 0.0001
Qk	0.847276	0.85	0.608	≤ 0.0001
Gng2	1.33595	0.633	0.251	≤ 0.0001
Arpc1a	0.71947	0.933	0.76	≤ 0.0001
Reln	1.61178	0.517	0.139	≤ 0.0001
Elovl1	1.18689	0.65	0.288	≤ 0.0001
Sult1a1	1.43124	0.367	0.072	≤ 0.0001
Il16	0.975949	0.317	0.051	≤ 0.0001
Egr2	1.25615	0.7	0.261	≤ 0.0001
Dhh	1.4011	0.617	0.219	≤ 0.0001
Plekhb1	0.806345	0.9	0.704	≤ 0.0001
Mlec	1.22044	0.467	0.136	≤ 0.0001
Sh3bp5	1.17147	0.533	0.163	≤ 0.0001
Dkk3	1.01495	0.25	0.029	≤ 0.0001
Pou3f11	0.953551	0.85	0.493	≤ 0.0001
Lgals1	0.60281	0.933	0.776	≤ 0.0001
Tsc22d4	0.764248	0.85	0.651	≤ 0.0001
Fth1	0.280074	1	1	≤ 0.0001
Calm2	0.428948	1	0.923	≤ 0.0001
Spag9	0.947795	0.633	0.24	≤ 0.0001
Rap1gap	1.53528	0.417	0.104	≤ 0.0001
Tagln	1.00531	0.417	0.101	≤ 0.0001
Rplp0	0.342093	1	0.973	≤ 0.0001
Efhd11	1.18805	0.6	0.237	≤ 0.0001
Atxn1	1.00027	0.283	0.048	≤ 0.0001
Mapk8ip1	1.47308	0.45	0.144	≤ 0.0001
Cd82	1.0488	0.55	0.213	≤ 0.0001
Abhd12	1.02836	0.55	0.245	≤ 0.0001
Sema3b1	0.826601	0.867	0.555	≤ 0.0001
Ndufa13	0.571656	0.867	0.685	≤ 0.0001
Papss1	1.12409	0.583	0.256	≤ 0.0001
Utrn	0.829012	0.85	0.488	≤ 0.0001
Dusp26	1.59772	0.367	0.096	≤ 0.0001
Hmgcs21	0.874456	0.683	0.32	≤ 0.0001
Prss12	1.47576	0.367	0.091	≤ 0.0001
Plekhf1	1.41303	0.383	0.107	≤ 0.0001
1Genes with adjusted p-values <0.0001 are shown
*p-values from rank sum testing corrected by Bonferroni method

## Sheet: Non-myelinating (NMG)
S3 Table. Differentially expressed genes in non-myelinating (NMG) glial cells (Tabula Muris Senis)
		Fraction of expressing cells
Gene1	Relative expression level ln (NMG/other glia)	Non-myelinating	Other glial cells	Expression difference (p-value)*
Scn7a	3.06721	0.845	0.069	≤ 0.0001
Igfbp7	1.52657	0.901	0.369	≤ 0.0001
Gfra3	3.61032	0.664	0.005	≤ 0.0001
Rarres2	1.43355	0.841	0.35	≤ 0.0001
Entpd2	2.16496	0.603	0.039	≤ 0.0001
Ank3	1.6877	0.741	0.241	≤ 0.0001
Sostdc1	2.13106	0.629	0.118	≤ 0.0001
Gfra2	2.53514	0.534	0.044	≤ 0.0001
Sparc	0.45277	0.991	0.966	≤ 0.0001
Lgals3	1.20488	0.634	0.167	≤ 0.0001
Col3a1	1.3093	0.664	0.202	≤ 0.0001
Plat	1.59715	0.509	0.059	≤ 0.0001
Col18a1	1.59006	0.668	0.192	≤ 0.0001
Vwa1	0.855816	0.931	0.665	≤ 0.0001
Ngfr	2.55893	0.422	0.025	≤ 0.0001
Prss23	1.14392	0.737	0.335	≤ 0.0001
Aldh1a1	1.72948	0.504	0.099	≤ 0.0001
Fndc1	1.83131	0.401	0.03	≤ 0.0001
Gsn	0.410213	0.957	0.931	≤ 0.0001
Deptor	1.9866	0.431	0.049	≤ 0.0001
Nkd2	2.06665	0.448	0.059	≤ 0.0001
Olfml2b	1.55331	0.513	0.128	≤ 0.0001
Cadm2	1.87725	0.461	0.079	≤ 0.0001
Ifi27l2a	1.09644	0.56	0.177	≤ 0.0001
S100a6	0.407767	0.974	0.867	≤ 0.0001
Tppp3	0.873231	0.707	0.379	≤ 0.0001
Rassf4	1.51625	0.297	0.005	≤ 0.0001
Ephx2	1.75679	0.302	0.015	≤ 0.0001
Meg3	1.18975	0.388	0.064	≤ 0.0001
Prnp	0.387322	0.961	0.956	≤ 0.0001
Vim	0.374035	0.991	0.921	≤ 0.0001
Moxd1	1.83632	0.31	0.025	≤ 0.0001
Fads1	1.25419	0.565	0.207	≤ 0.0001
Wnt6	1.803	0.405	0.084	≤ 0.0001
Slitrk6	2.36147	0.254	0	≤ 0.0001
Timp3	0.519595	0.944	0.778	≤ 0.0001
Arpc1b	0.397103	0.957	0.892	≤ 0.0001
Crip1	0.47958	0.927	0.778	≤ 0.0001
Mrgprf	1.89873	0.323	0.034	≤ 0.0001
Alcam	1.42871	0.289	0.02	≤ 0.0001
Pmepa1	0.969584	0.591	0.236	≤ 0.0001
Marcks	0.618262	0.862	0.616	≤ 0.0001
Iqgap2	1.30275	0.461	0.138	≤ 0.0001
Col6a1	0.921343	0.461	0.143	≤ 0.0001
S100a11	0.546934	0.866	0.571	≤ 0.0001
Anxa5	0.434627	0.927	0.862	≤ 0.0001
Pdlim1	0.919839	0.474	0.167	≤ 0.0001
C4b	1.12258	0.552	0.236	≤ 0.0001
Dhrs3	0.978513	0.319	0.049	≤ 0.0001
Cyr61	0.892054	0.634	0.325	≤ 0.0001
S1pr3	1.82903	0.284	0.034	≤ 0.0001
Cdh2	1.58164	0.371	0.084	≤ 0.0001
Nrp1	0.839092	0.384	0.094	≤ 0.0001
Cyp2d22	1.26383	0.358	0.079	≤ 0.0001
S100a4	0.766468	0.668	0.369	≤ 0.0001
Kcna6	1.40512	0.44	0.138	≤ 0.0001
Plce1	1.57153	0.349	0.074	≤ 0.0001
Hbegf	0.839923	0.625	0.32	≤ 0.0001
Axl	0.950092	0.448	0.163	≤ 0.0001
Tax1bp3	0.673964	0.784	0.571	≤ 0.0001
Npdc1	0.813051	0.659	0.379	≤ 0.0001
Dbn1	1.35041	0.28	0.044	≤ 0.0001
Slc43a3	0.841264	0.53	0.246	≤ 0.0001
Hspg2	0.80263	0.638	0.374	≤ 0.0001
Anxa2	0.441627	0.875	0.729	≤ 0.0001
Sema3b	0.745462	0.759	0.414	≤ 0.0001
Nid1	0.895658	0.487	0.192	≤ 0.0001
Fam129a	1.29964	0.259	0.039	≤ 0.0001
Adam11	1.29427	0.44	0.158	≤ 0.0001
Cd81	0.25164	0.957	0.956	≤ 0.0001
Acvrl1	0.862233	0.284	0.054	≤ 0.0001
Ctsl	0.470263	0.828	0.64	≤ 0.0001
Slc9a3r2	0.938326	0.401	0.148	≤ 0.0001
Eng	0.707706	0.474	0.197	≤ 0.0001
5031426D15Rik	1.53927	0.284	0.064	≤ 0.0001
Grb14	1.28149	0.358	0.108	≤ 0.0001
Col15a1	1.08447	0.31	0.079	≤ 0.0001
Rnase4	0.651669	0.332	0.094	≤ 0.0001
Ltbp4	0.66987	0.556	0.296	≤ 0.0001
Mettl7a1	0.975859	0.384	0.133	≤ 0.0001
Anxa1	0.580444	0.694	0.453	≤ 0.0001
Comt	0.511748	0.772	0.611	≤ 0.0001
Zfp36l1	0.614277	0.733	0.473	≤ 0.0001
Plp1	0.435539	0.94	0.833	≤ 0.0001
Dhrs1	0.889357	0.47	0.227	≤ 0.0001
Fxyd1	0.293597	0.961	0.931	≤ 0.0001
Crip2	0.386839	0.866	0.788	≤ 0.0001
Cd59a	0.487068	0.853	0.749	≤ 0.0001
Taf13	0.972295	0.336	0.108	≤ 0.0001
Cnp	0.443367	0.897	0.67	≤ 0.0001
Col1a1	0.683469	0.526	0.3	≤ 0.0001
Cyp39a1	1.14615	0.289	0.079	≤ 0.0001
Apoe	0.408574	0.948	0.803	≤ 0.0001
*p-values from rank sum testing corrected by Bonferroni method
1Genes with adjusted p-values <0.0001 are shown

## Sheet: Terminal (TG)
S3 Table. Differentially expressed genes in terminal (TG) glial cells (Tabula Muris Senis)
		Fraction of expressing cells
Gene1	Relative expression level ln (TG/other glia)	Non-myelinating	Other glial cells	Expression difference (p-value)*
Tinagl1	2.48476	0.86	0.058	≤ 0.0001
Gpc3	2.84877	0.818	0.051	≤ 0.0001
Bche	3.02786	0.776	0.051	≤ 0.0001
Cpm	2.88159	0.727	0.034	≤ 0.0001
Pla2g7	2.34422	0.706	0.038	≤ 0.0001
Col20a1	2.10872	0.972	0.188	≤ 0.0001
Lyz1	1.94625	0.79	0.116	≤ 0.0001
Mamdc2	3.09908	0.657	0.027	≤ 0.0001
Lyz2	1.67107	0.832	0.178	≤ 0.0001
Htra1	1.6068	0.944	0.322	≤ 0.0001
Arl6ip1	1.05681	0.902	0.521	≤ 0.0001
Nrxn1	2.53741	0.559	0.055	≤ 0.0001
Pdlim4	0.887897	0.979	0.616	≤ 0.0001
Ppm1h	1.83357	0.427	0.014	≤ 0.0001
Kcnn4	1.66457	0.51	0.058	≤ 0.0001
Kank4	1.88365	0.643	0.144	≤ 0.0001
Ntrk2	1.58659	0.671	0.154	≤ 0.0001
Igfbp4	1.24994	0.657	0.195	≤ 0.0001
Tm4sf1	1.09717	0.748	0.295	≤ 0.0001
Sod3	1.22981	0.713	0.25	≤ 0.0001
Unc80	2.62609	0.343	0.007	≤ 0.0001
Cryl1	1.59851	0.455	0.055	≤ 0.0001
Sparcl1	0.927084	0.902	0.387	≤ 0.0001
3632451O06Rik	2.0079	0.406	0.034	≤ 0.0001
Matn4	1.39254	0.755	0.288	≤ 0.0001
Fibin	1.62839	0.622	0.192	≤ 0.0001
Fzd1	1.49348	0.685	0.236	≤ 0.0001
Car12	2.10011	0.357	0.021	≤ 0.0001
Bgn	0.895028	0.839	0.384	≤ 0.0001
Bpgm	1.2987	0.678	0.247	≤ 0.0001
Csrp1	0.41863	1	0.901	≤ 0.0001
Hsd17b11	1.36974	0.692	0.247	≤ 0.0001
Negr1	2.25523	0.392	0.041	≤ 0.0001
Etv1	1.42715	0.692	0.271	≤ 0.0001
Slitrk1	2.52192	0.301	0.007	≤ 0.0001
Prex1	1.57448	0.441	0.075	≤ 0.0001
Rps15a	0.43157	1	0.863	≤ 0.0001
Clec14a	1.43156	0.413	0.058	≤ 0.0001
Acsbg1	1.37732	0.678	0.24	≤ 0.0001
Prima1	1.83818	0.49	0.106	≤ 0.0001
Postn	0.859233	0.93	0.531	≤ 0.0001
Ajap1	1.88773	0.427	0.082	≤ 0.0001
Cspg5	2.16652	0.294	0.017	≤ 0.0001
Dbndd2	0.962923	0.79	0.432	≤ 0.0001
Cd200	0.757427	0.867	0.541	≤ 0.0001
Trpm3	2.13571	0.322	0.027	≤ 0.0001
Mpzl1	1.21783	0.483	0.11	≤ 0.0001
Gng11	0.954172	0.657	0.315	≤ 0.0001
Cp	1.30167	0.462	0.113	≤ 0.0001
Agpat4	1.19262	0.49	0.13	≤ 0.0001
Pid1	1.3088	0.266	0.017	≤ 0.0001
Angptl4	1.31765	0.524	0.171	≤ 0.0001
C1ql1	2.15295	0.259	0.017	≤ 0.0001
Ccnd2	0.9524	0.42	0.106	≤ 0.0001
Nfatc2	1.60868	0.434	0.11	≤ 0.0001
Cst3	0.338862	0.979	0.897	≤ 0.0001
Pou3f1	0.933597	0.79	0.421	≤ 0.0001
Ptn	0.865594	0.699	0.339	≤ 0.0001
Pcp4l1	1.34598	0.329	0.055	≤ 0.0001
Bcat1	1.8582	0.308	0.045	≤ 0.0001
Mest	1.64029	0.385	0.096	≤ 0.0001
Ptprz1	1.26459	0.559	0.219	≤ 0.0001
Ywhah	0.571342	0.895	0.675	≤ 0.0001
Rps15a-ps4	0.640009	0.741	0.408	≤ 0.0001
Tnfaip6	0.781225	0.79	0.442	≤ 0.0001
Fbln5	0.828184	0.741	0.38	≤ 0.0001
Ehd4	0.881576	0.483	0.158	≤ 0.0001
Sema3d	1.84057	0.287	0.045	≤ 0.0001
Rps4x	0.307445	0.972	0.901	≤ 0.0001
Ppp2r2b	1.70146	0.308	0.058	≤ 0.0001
Rgnef	1.47126	0.322	0.068	≤ 0.0001
Eif1b	0.669837	0.797	0.507	≤ 0.0001
Adrbk2	1.37429	0.273	0.045	≤ 0.0001
Fbln2	0.893722	0.455	0.151	≤ 0.0001
Dnaja1	0.64935	0.895	0.678	≤ 0.0001
Sdcbp	0.623746	0.776	0.469	≤ 0.0001
Hspd1	0.802271	0.706	0.414	≤ 0.0001
Hspe1	0.732809	0.797	0.634	≤ 0.0001
Tnfaip8	0.796298	0.399	0.113	≤ 0.0001
Gm2115	1.00808	0.58	0.267	≤ 0.0001
Tmem47	0.983065	0.615	0.26	≤ 0.0001
Pros1	0.837917	0.706	0.428	≤ 0.0001
Tnfrsf21	1.10012	0.266	0.045	≤ 0.0001
Smpdl3a	0.67344	0.643	0.342	≤ 0.0001
Socs2	0.984889	0.378	0.11	≤ 0.0001
1190002H23Rik	0.588786	0.853	0.558	≤ 0.0001
Mfn1	1.26281	0.364	0.11	≤ 0.0001
Tspan6	1.16272	0.385	0.12	≤ 0.0001
Camk2b	1.12678	0.455	0.185	≤ 0.0001
Arhgap18	1.19408	0.28	0.058	≤ 0.0001
Serpinh1	0.565444	0.923	0.747	≤ 0.0001
Klk8	0.745556	0.65	0.332	≤ 0.0001
Eci2	0.802218	0.58	0.284	≤ 0.0001
Tril	1.42976	0.259	0.048	≤ 0.0001
Cadm1	0.427336	0.923	0.699	≤ 0.0001
Itm2c	0.535271	0.776	0.507	≤ 0.0001
Dag1	0.862796	0.615	0.36	≤ 0.0001
Rpl22l1	0.453789	0.825	0.623	≤ 0.0001
Fus	0.670209	0.72	0.442	≤ 0.0001
Pofut2	0.862503	0.462	0.192	≤ 0.0001
Gja1	0.725073	0.287	0.068	≤ 0.0001
Apod	0.502265	0.888	0.599	≤ 0.0001
Becn1	0.77374	0.503	0.233	≤ 0.0001
Adamts1	0.735179	0.65	0.37	≤ 0.0001
Lima1	0.902366	0.462	0.212	≤ 0.0001
Rps8	0.269196	1	0.918	≤ 0.0001
Lmo4	0.502776	0.818	0.637	≤ 0.0001
Amotl1	0.791898	0.51	0.233	≤ 0.0001
Rcan2	1.15819	0.322	0.096	≤ 0.0001
Tcf12	0.94634	0.406	0.161	≤ 0.0001
Inpp5f	1.13377	0.322	0.099	≤ 0.0001
Orai1	0.81489	0.364	0.127	≤ 0.0001
Cd44	0.611757	0.615	0.305	≤ 0.0001
*p-values from rank sum testing corrected by Bonferroni method
1Genes with adjusted p-values <0.0001 are shown
