# Supplementary material for: Cellular and molecular characterization of peripheral glia in the lung and other organs
Source: PLoS One. 2024 Dec 2;19(12):e0310303. doi: 10.1371/journal.pone.0310303 (PMC11611111; doi:10.1371/journal.pone.0310303)
Supplement: S4 Table — (XLSX) [file pone.0310303.s012.xlsx]

## Sheet: Myelinating
Table S4. Differentially expressed genes in mouse lemur myelinating glia
Gene1 (Mouse Lemur)	Expression difference (p-value)*	Relative expression level in MG/NMG
PRX	1.30607e-33	16.0768
NCMAP	2.26076e-31	9.0909
EFHD1	2.20457e-30	21.7632
MPZ	5.69505e-26	8.54443
CDKN1C	1.1611e-23	6.32614
PSCA	3.95133e-23	11.194
PMP22	7.58537e-22	2.11427
AURKB	4.02418e-20	28.66
PLLP	8.19032e-20	7.04087
CLDN19	8.34796e-20	27.937
DRP2	1.07661e-19	12.2269
GASK1B	5.35622e-19	29.9277
CRIP1	1.01492e-18	2.85721
SECISBP2L	1.1028e-17	3.33097
NEK1	2.46542e-17	5.88758
CNTF	7.4956e-17	13.9028
SNCA	9.74486e-16	3.93726
TMEM98	4.20711e-14	17.1028
BCAS1	4.39433e-14	5.47024
FTH1	6.78038e-14	0.960703
UGT8	9.64082e-14	6.75296
SPARC	1.24672e-13	1.53426
MIA	1.38804e-13	4.08729
LOC105856237	2.52312e-13	3.62249
NFASC	3.77876e-13	16.5408
FILIP1	5.01842e-13	5.6324
SGK1	3.21788e-12	11.9514
PTPDC1	5.25383e-12	5.8275
NR4A2	5.36728e-12	2.66836
CAV2	5.77388e-12	8.54785
CDKN1B	6.68298e-12	2.59915
ECSCR	8.74905e-12	19.2332
SHTN1	1.14256e-11	11.157
SPP1	1.16318e-11	1.46398
PLEKHB1	1.5411e-11	1.57007
POU3F1	1.67434e-11	2.89855
S100B	2.65227e-11	6.67844
ATP1B3	3.18622e-11	2.4194
AHNAK	3.87571e-11	1.10524
NDRG1	4.95737e-11	1.3528
QKI	9.1625e-11	1.61149
LOC105865103	1.17038e-10	6.75834
CAV1	2.00205e-10	7.35934
ENPP2	2.1222e-10	2.77318
FGF1	3.1379e-10	20.7161
MLIP	3.36718e-10	1.56701
AMD1	3.71621e-10	2.89466
TAX1BP3	3.82869e-10	2.45989
ARHGAP19	5.0272e-10	3.87232
LOC105872035	5.90451e-10	5.5796
1Top 50 genes (ranked by p-values) are shown
*p-values corrected by Bonferroni method

## Sheet: NonMyelinating
S4 Table. Differentially expressed genes in mouse lemur non-myelinating glia
Gene (Mouse Lemur)	Expression difference (p-value)*	Relative expression level in NMG/MG
SCN7A	1.61103e-25	68.6212
APOE	5.33518e-23	134.364
PRNP	2.54054e-20	11.8771
IGFBP4	3.03932e-20	42.8473
LOC105857794	9.04131e-20	25.3823
LOC105855951	8.13641e-19	21.6371
SOD3	3.82623e-18	36.2507
ARPC1B	6.00211e-18	15.9436
LOC105874070	7.1122e-18	15.2204
MARCKS	2.17464e-17	12.2451
TMSB10	2.24266e-17	13.4391
HTRA1	5.52899e-17	17.0049
LOC105864749	7.08215e-17	14.4507
B2M	8.83236e-17	10.3223
ALCAM	6.80013e-16	12.1812
CD59	9.33954e-16	9.22851
ABCA8	1.00985e-15	11.7177
RNASE1	1.40659e-15	15.7979
TMEM176B	1.42122e-15	7.23152
AQP1	1.50741e-15	25.3365
COL1A2	2.54917e-15	14.3222
CST3	4.28697e-15	7.60468
LGALS3	5.64112e-15	16.3753
PCDH20	8.12133e-15	9.99055
GFRA3	1.79603e-14	25.3812
LOC105863998	2.04297e-14	8.17111
ABCA10	2.11968e-14	30.721
ANXA1	3.19368e-14	7.89552
TMEM176A	4.67597e-14	7.49998
FTL	4.81296e-14	4.84575
CTSB	6.21201e-14	7.53407
NRXN1	6.60034e-14	8.52234
LOC105870765	8.77228e-14	21.9857
NCAM1	1.02857e-13	8.11503
GSTM3	1.27453e-13	15.1212
ARPC1A	1.82582e-13	8.86853
MGST3	2.18797e-13	6.86268
RARRES2	2.76597e-13	9.43217
NUPR1	3.09326e-13	11.4041
EMP3	7.32383e-13	7.64731
CDC42EP5	1.28876e-12	7.56497
APP	1.77476e-12	6.25547
HSPA2	1.99582e-12	7.92701
MFGE8	2.38814e-12	10.9687
NNAT	2.76158e-12	11.132
VIM	3.06926e-12	5.04087
TXNIP	3.227e-12	11.2518
OLFML3	3.24077e-12	13.9379
RBM3	3.81967e-12	5.55528
ACTB	4.81404e-12	5.01979
1Top 50 genes (ranked by p-values) are shown
*p-values corrected by Bonferroni method
