# Supplementary material for: Cellular and molecular characterization of peripheral glia in the lung and other organs
Source: PLoS One. 2024 Dec 2;19(12):e0310303. doi: 10.1371/journal.pone.0310303 (PMC11611111; doi:10.1371/journal.pone.0310303)
Supplement: S5 Table — (XLSX) [file pone.0310303.s013.xlsx]

## Sheet: Metadata_glial_sapiens
S5 Table. Tabula Sapiens glial cell scRNA-seq metadata
Cell ID	Cell Barcode ID	Donor	Gender	Method	Organ	Read Counts	Prior Cell Ontology (Free Annotation)
1	TSP2_Bladder_NA_SS2_B114660_B111652_Stromal_P20_S380	TSP2	Female	Smartseq2	Bladder	988802	Pericyte cell (Pericyte cell)
2	GGGAAGTGTGGTCAAG_TSP14_Bladder_NA_10X_1_1	TSP14	Male	10X	Bladder	2727	Pericyte cell (Pericyte cell)
3	TCACTATCAGGATTCT_TSP14_Bladder_NA_10X_1_1	TSP14	Male	10X	Bladder	2813	Pericyte cell (Pericyte cell)
4	CTAACTTGTAGGTTTC_TSP1_bladder_1	TSP1	Female	10X	Bladder	3631	Pericyte cell (Pericyte cell)
5	GATCGTACAGTCAACT_TSP1_bladder_1	TSP1	Female	10X	Bladder	3356	Pericyte cell (Pericyte cell)
6	GTGGTTAGTTGCGGCT_TSP1_bladder_1	TSP1	Female	10X	Bladder	3445	Pericyte cell (Pericyte cell)
7	TCACGGGCATGAATCC_TSP1_bladder_1	TSP1	Female	10X	Bladder	3402	Pericyte cell (Pericyte cell)
8	TGAATGCAGAGGTCAC_TSP1_bladder_1	TSP1	Female	10X	Bladder	3399	Pericyte cell (Pericyte cell)
9	ACGGAAGCATTCACAG_TSP1_bladder_3	TSP1	Female	10X	Bladder	3191	Pericyte cell (Pericyte cell)
10	ATGAAAGTCATCACTT_TSP1_bladder_3	TSP1	Female	10X	Bladder	3038	Pericyte cell (Pericyte cell)
11	CTGAATGTCTGCTGAA_TSP1_bladder_3	TSP1	Female	10X	Bladder	4005	Pericyte cell (Pericyte cell)
12	TGGATGTTCACCTCGT_TSP1_bladder_3	TSP1	Female	10X	Bladder	5108	Pericyte cell (Pericyte cell)
13	TTGAACGGTGAGAACC_TSP1_bladder_3	TSP1	Female	10X	Bladder	3362	Pericyte cell (Pericyte cell)
14	GACACGCTCCACTGAA_TSP1_bladder_2	TSP1	Female	10X	Bladder	6396	Pericyte cell (Pericyte cell)
15	TACCGGGTCCCACAGG_TSP1_bladder_2	TSP1	Female	10X	Bladder	3786	Pericyte cell (Pericyte cell)
16	CTAGGTACACGCAGTC_TSP14_Bladder_NA_10X_1_1	TSP14	Male	10X	Bladder	3552	Pericyte cell (Pericyte cell)
17	TCAGTTTAGTATCTGC_TSP1_bladder_2	TSP1	Female	10X	Bladder	2737	Pericyte cell (Pericyte cell)
18	ACGTAACAGACAAGCC_TSP2_Bladder_NA_10X_1_1	TSP2	Female	10X	Bladder	2822	Pericyte cell (Pericyte cell)
19	GTGTGATGTTAGGACG_TSP2_Bladder_NA_10X_1_2	TSP2	Female	10X	Bladder	3078	Pericyte cell (Pericyte cell)
20	GAACGTTTCGTAATGC_TSP2_Bladder_NA_10X_1_2	TSP2	Female	10X	Bladder	2554	Pericyte cell (Pericyte cell)
21	CGATGCGAGAAACACT_TSP2_Bladder_NA_10X_1_2	TSP2	Female	10X	Bladder	2821	Pericyte cell (Pericyte cell)
22	CGAGAAGGTGTTACAC_TSP2_Bladder_NA_10X_1_2	TSP2	Female	10X	Bladder	2598	Pericyte cell (Pericyte cell)
23	CCTCTCCCAGTGTACT_TSP2_Bladder_NA_10X_1_2	TSP2	Female	10X	Bladder	4776	Pericyte cell (Pericyte cell)
24	ACTATGGTCTACTGAG_TSP2_Bladder_NA_10X_1_2	TSP2	Female	10X	Bladder	7985	Pericyte cell (Pericyte cell)
25	ACCACAACAAATACGA_TSP2_Bladder_NA_10X_1_2	TSP2	Female	10X	Bladder	7241	Pericyte cell (Pericyte cell)
26	ACACAGTGTTGACGGA_TSP2_Bladder_NA_10X_1_2	TSP2	Female	10X	Bladder	3447	Pericyte cell (Pericyte cell)
27	TGCATCCGTTCTCCTG_TSP2_Bladder_NA_10X_1_1	TSP2	Female	10X	Bladder	3043	Pericyte cell (Pericyte cell)
28	TGCAGGCGTGCCTTTC_TSP2_Bladder_NA_10X_1_1	TSP2	Female	10X	Bladder	2774	Pericyte cell (Pericyte cell)
29	TAAGCACTCCTGATAG_TSP2_Bladder_NA_10X_1_1	TSP2	Female	10X	Bladder	3426	Pericyte cell (Pericyte cell)
30	GAGGCAAAGCGCCTCA_TSP2_Bladder_NA_10X_1_1	TSP2	Female	10X	Bladder	3537	Pericyte cell (Pericyte cell)
31	CTCCAACTCCGTGTGG_TSP2_Bladder_NA_10X_1_1	TSP2	Female	10X	Bladder	3671	Pericyte cell (Pericyte cell)
32	CCGGGTAAGTGGCGAT_TSP2_Bladder_NA_10X_1_1	TSP2	Female	10X	Bladder	3165	Pericyte cell (Pericyte cell)
33	TTCTTGAAGACATAAC_TSP1_bladder_2	TSP1	Female	10X	Bladder	4004	Pericyte cell (Pericyte cell)
34	AGGACGAAGAGAGCGG_TSP14_Bladder_NA_10X_1_1	TSP14	Male	10X	Bladder	5387	Pericyte cell (Pericyte cell)
35	CCCTTAGAGACTAAGT_TSP1_bladder_3	TSP1	Female	10X	Bladder	31960	Pericyte cell (Pericyte cell)
36	CTCTCGATCTCTGGTC_TSP15_Eye_Sclera-etc_10X_2_1	TSP15	Male	10X	Eye	5602	Limbal stromal cell (Limbal stromal cell)
37	CAATGACGTCCACGCA_TSP15_Eye_Sclera-etc_10X_2_1	TSP15	Male	10X	Eye	3727	Melanocyte (Melanocytes or Limbal stem cells)
38	ATTCTACGTCATCCGG_TSP15_Eye_Sclera-etc_10X_2_1	TSP15	Male	10X	Eye	6153	Limbal stromal cell (Limbal stromal cell)
39	ACACAGTGTGTAGTGG_TSP15_Eye_Sclera-etc_10X_2_1	TSP15	Male	10X	Eye	2949	Limbal stromal cell (Limbal stromal cell)
40	CCCTCAAAGTCACAGG_TSP15_Eye_Cornea-etc_10X_1_1	TSP15	Male	10X	Eye	6801	Limbal stromal cell (Limbal stromal cell)
41	AGGTGTTCAGCCTACG_TSP15_Eye_Cornea-etc_10X_1_1	TSP15	Male	10X	Eye	4865	Melanocyte (Melanocytes or Limbal stem cells)
42	GGCAGTCGTCTAGGTT_TSP5_Eye_NA_10X_1_1	TSP5	Female	10X	Eye	3065	Limbal stromal cell (Limbal stromal cell)
43	ATAGGCTGTGTTAACC_TSP5_Eye_NA_10X_1_1	TSP5	Female	10X	Eye	4969	Limbal stromal cell (Limbal stromal cell)
44	TTGCTGCCATCCTTCG_TSP3_Eye_NA_10X_1_1_NoCornea	TSP3	Female	10X	Eye	7204	Limbal stromal cell (Limbal stromal cell)
45	AGGAGGTAGAAGGGAT_TSP5_Eye_NA_10X_1_2	TSP5	Female	10X	Eye	3883	Limbal stromal cell (Limbal stromal cell)
46	AGATCCACAACAGCTT_TSP5_Eye_NA_10X_1_2	TSP5	Female	10X	Eye	5165	Limbal stromal cell (Limbal stromal cell)
47	ACGATGTTCGGCTGTG_TSP5_Eye_NA_10X_1_2	TSP5	Female	10X	Eye	5128	Limbal stromal cell (Limbal stromal cell)
48	TGATTCTAGCTGAGCA_TSP15_Eye_Sclera-etc_10X_2_1	TSP15	Male	10X	Eye	9650	Limbal stromal cell (Limbal stromal cell)
49	GGGTGTCAGTGCCAGA_TSP15_Eye_Sclera-etc_10X_2_1	TSP15	Male	10X	Eye	11456	Limbal stromal cell (Limbal stromal cell)
50	TTCTAACAGAGCTTTC_TSP14_Thymus_NA_10X_2_1	TSP14	Male	10X	Thymus	13543	Vascular associated smooth muscle cell (Vascular smooth muscle cell)
51	GTTACCCTCAACCTCC_TSP14_Thymus_NA_10X_2_1	TSP14	Male	10X	Thymus	19662	Fibroblast (Fibroblast)
52	CAGATTGAGCTGGTGA_TSP14_Thymus_NA_10X_2_1	TSP14	Male	10X	Thymus	8057	Vascular associated smooth muscle cell (Vascular smooth muscle cell)
53	GCTCTGTTCAGGTAAA_TSP14_Thymus_NA_10X_2_1_5Prime	TSP14	Male	10X	Thymus	7688	Vascular associated smooth muscle cell (Vascular smooth muscle cell)
54	CTCGGAGCATCCGTGG_TSP14_Thymus_NA_10X_2_1_5Prime	TSP14	Male	10X	Thymus	3012	Fibroblast (Fibroblast)
55	ACTTTCACATACTACG_TSP14_Thymus_NA_10X_2_1_5Prime	TSP14	Male	10X	Thymus	5354	Vascular associated smooth muscle cell (Vascular smooth muscle cell)
56	TTCTCCTCATTCTTAC_TSP14_Thymus_NA_10X_2_1_5Prime	TSP14	Male	10X	Thymus	4170	Endothelial cell of artery (Vascular arterial endothelial cell)
57	ATCCCTGGTCCTTGTC_TSP14_Tongue_Posterior_10X_1_1	TSP14	Male	10X	Tongue	4842	Schwann cell (Schwann cell)
58	TACGGTAAGCCTAACT_TSP14_Tongue_Anterior_10X_1_1	TSP14	Male	10X	Tongue	26083	Schwann cell (Schwann cell)
59	GACCAATGTATTCTCT_TSP14_Tongue_Anterior_10X_1_1	TSP14	Male	10X	Tongue	20909	Schwann cell (Schwann cell)
60	CTGCGAGAGCTCACTA_TSP14_Tongue_Anterior_10X_1_1	TSP14	Male	10X	Tongue	22917	Schwann cell (Schwann cell)
61	CGATCGGTCCGCTGTT_TSP14_Tongue_Anterior_10X_1_1	TSP14	Male	10X	Tongue	3573	Schwann cell (Schwann cell)
62	AGGTGTTCAGCATCTA_TSP14_Tongue_Anterior_10X_1_1	TSP14	Male	10X	Tongue	10960	Schwann cell (Schwann cell)
63	TSP8_Prostate_NA_SS2_B134140_B134704_Epithelial_P2_L002	TSP8	Male	Smartseq2	Prostate	1514736	Stromal cell (Stromal cell)
64	ATGGTTGAGCCGTTGC_TSP8_Prostate_NA_10X_1_1	TSP8	Male	10X	Prostate	3470	Smooth muscle cell (Smooth muscle cell)
65	TTGGTTTCAAGGGTCA_TSP8_Prostate_NA_10X_1_2	TSP8	Male	10X	Prostate	6289	Smooth muscle cell (Smooth muscle cell)
66	TGCATCCTCTGTCTCG_TSP14_SalivaryGland_Parotid_10X_1_1	TSP14	Male	10X	Salivary Gland	2894	Fibroblast (Fibroblast)
67	CGATGGCCACTCCTTG_TSP7_SalivaryGland_Parotid_10X_1_1	TSP7	Female	10X	Salivary Gland	4061	Fibroblast (Fibroblast)
68	AGGTTGTTCCGCTAGG_TSP1_exopancreas2_3	TSP1	Female	10X	Pancreas	14998	Pancreatic stellate cell (Pancreatic stellate cell activated)
69	CAGAGCCCACTAGAGG_TSP9_Pancreas_exocrine_10X_1_1_CellCountLive	TSP9	Male	10X	Pancreas	6017	Pancreatic stellate cell (Pancreatic stellate cell activated)
70	AGGAATACAGACGATG_TSP9_Pancreas_exocrine_10X_1_1_CellCountLive	TSP9	Male	10X	Pancreas	4544	Pancreatic stellate cell (Pancreatic stellate cell activated)
71	ACTGCAAGTGACAGGT_TSP9_Pancreas_exocrine_10X_1_1_CellCountLive	TSP9	Male	10X	Pancreas	3945	Pancreatic stellate cell (Pancreatic stellate cell activated)
72	CTCAATTAGGCTCCCA_TSP2_Lung_proxmedialdistal_10X_1_2	TSP2	Female	10X	Lung	26046	Myofibroblast cell (Myofibroblast cell)
73	GTTGTAGTCAAGTCTG_TSP2_Lung_proxmedialdistal_10X_1_1	TSP2	Female	10X	Lung	5281	Alveolar fibroblast (Alveolar fibroblast)
74	AAAGGATCACGTATAC_TSP14_SI_Distal_10X_1_1	TSP14	Male	10X	Small Intestine	5265	Monocyte (Monocyte)
75	TSP2_Vasculature_aorta_SS2_B114585_B133324_Stromal_O9_S81	TSP2	Female	Smartseq2	Vasculature	40203	Fibroblast (Fibroblast)
Note: Cell #75 is in light grey because it did not express most of the glial markers, though it clustered with the other glial cells
