# Supplementary material for: Cellular and molecular characterization of peripheral glia in the lung and other organs
Source: PLoS One. 2024 Dec 2;19(12):e0310303. doi: 10.1371/journal.pone.0310303 (PMC11611111; doi:10.1371/journal.pone.0310303)
Supplement: S6 Table — (XLSX) [file pone.0310303.s014.xlsx]

## Sheet: Metadata_integrated
S6 Table. Metadata for each peripheral glial cell in the integrated scRNA-seq analysis
Cell ID	Species	Species	Dataset source	Organism ID	Tissue	Original annotation	New annotation	Annotation in integrated dataset	umap_1	umap_2
GGGAAGTGTGGTCAAG_TSP14_Bladder_NA_10X_1_1	Human	Homo sapiens	Tabula Sapiens	TSP14	Bladder	pericyte cell	non-myelinating Schwann cell	non-myelinating Schwann cell	5.09526	5.14811
TCACTATCAGGATTCT_TSP14_Bladder_NA_10X_1_1	Human	Homo sapiens	Tabula Sapiens	TSP14	Bladder	pericyte cell	non-myelinating Schwann cell	non-myelinating Schwann cell	4.21079	4.25954
CTAACTTGTAGGTTTC_TSP1_bladder_1	Human	Homo sapiens	Tabula Sapiens	TSP1	Bladder	pericyte cell	non-myelinating Schwann cell	non-myelinating Schwann cell	4.1122	4.46488
GATCGTACAGTCAACT_TSP1_bladder_1	Human	Homo sapiens	Tabula Sapiens	TSP1	Bladder	pericyte cell	non-myelinating Schwann cell	non-myelinating Schwann cell	3.87664	2.93488
GTGGTTAGTTGCGGCT_TSP1_bladder_1	Human	Homo sapiens	Tabula Sapiens	TSP1	Bladder	pericyte cell	non-myelinating Schwann cell	non-myelinating Schwann cell	3.64978	4.85532
TCACGGGCATGAATCC_TSP1_bladder_1	Human	Homo sapiens	Tabula Sapiens	TSP1	Bladder	pericyte cell	non-myelinating Schwann cell	non-myelinating Schwann cell	5.58965	5.6449
TGAATGCAGAGGTCAC_TSP1_bladder_1	Human	Homo sapiens	Tabula Sapiens	TSP1	Bladder	pericyte cell	non-myelinating Schwann cell	non-myelinating Schwann cell	4.80013	3.3332
ACGGAAGCATTCACAG_TSP1_bladder_3	Human	Homo sapiens	Tabula Sapiens	TSP1	Bladder	pericyte cell	non-myelinating Schwann cell	non-myelinating Schwann cell	4.89868	4.51078
ATGAAAGTCATCACTT_TSP1_bladder_3	Human	Homo sapiens	Tabula Sapiens	TSP1	Bladder	pericyte cell	non-myelinating Schwann cell	non-myelinating Schwann cell	5.06634	5.38353
CTGAATGTCTGCTGAA_TSP1_bladder_3	Human	Homo sapiens	Tabula Sapiens	TSP1	Bladder	pericyte cell	non-myelinating Schwann cell	non-myelinating Schwann cell	4.18569	4.5873
TGGATGTTCACCTCGT_TSP1_bladder_3	Human	Homo sapiens	Tabula Sapiens	TSP1	Bladder	pericyte cell	non-myelinating Schwann cell	non-myelinating Schwann cell	5.40416	5.50493
TTGAACGGTGAGAACC_TSP1_bladder_3	Human	Homo sapiens	Tabula Sapiens	TSP1	Bladder	pericyte cell	non-myelinating Schwann cell	non-myelinating Schwann cell	5.29085	4.19784
GACACGCTCCACTGAA_TSP1_bladder_2	Human	Homo sapiens	Tabula Sapiens	TSP1	Bladder	pericyte cell	non-myelinating Schwann cell	non-myelinating Schwann cell	4.80446	1.49599
TACCGGGTCCCACAGG_TSP1_bladder_2	Human	Homo sapiens	Tabula Sapiens	TSP1	Bladder	pericyte cell	non-myelinating Schwann cell	non-myelinating Schwann cell	4.93331	6.76406
CTAGGTACACGCAGTC_TSP14_Bladder_NA_10X_1_1	Human	Homo sapiens	Tabula Sapiens	TSP14	Bladder	pericyte cell	non-myelinating Schwann cell	non-myelinating Schwann cell	5.47362	5.1332
TCAGTTTAGTATCTGC_TSP1_bladder_2	Human	Homo sapiens	Tabula Sapiens	TSP1	Bladder	pericyte cell	non-myelinating Schwann cell	non-myelinating Schwann cell	4.47309	4.4285
ACGTAACAGACAAGCC_TSP2_Bladder_NA_10X_1_1	Human	Homo sapiens	Tabula Sapiens	TSP2	Bladder	pericyte cell	non-myelinating Schwann cell	non-myelinating Schwann cell	4.87832	5.91405
GTGTGATGTTAGGACG_TSP2_Bladder_NA_10X_1_2	Human	Homo sapiens	Tabula Sapiens	TSP2	Bladder	pericyte cell	non-myelinating Schwann cell	non-myelinating Schwann cell	5.35346	6.21242
GAACGTTTCGTAATGC_TSP2_Bladder_NA_10X_1_2	Human	Homo sapiens	Tabula Sapiens	TSP2	Bladder	pericyte cell	non-myelinating Schwann cell	non-myelinating Schwann cell	6.2638	7.06067
CGATGCGAGAAACACT_TSP2_Bladder_NA_10X_1_2	Human	Homo sapiens	Tabula Sapiens	TSP2	Bladder	pericyte cell	non-myelinating Schwann cell	non-myelinating Schwann cell	4.64227	6.99714
CGAGAAGGTGTTACAC_TSP2_Bladder_NA_10X_1_2	Human	Homo sapiens	Tabula Sapiens	TSP2	Bladder	pericyte cell	non-myelinating Schwann cell	non-myelinating Schwann cell	4.6269	6.23962
CCTCTCCCAGTGTACT_TSP2_Bladder_NA_10X_1_2	Human	Homo sapiens	Tabula Sapiens	TSP2	Bladder	pericyte cell	non-myelinating Schwann cell	non-myelinating Schwann cell	5.28112	5.09154
ACTATGGTCTACTGAG_TSP2_Bladder_NA_10X_1_2	Human	Homo sapiens	Tabula Sapiens	TSP2	Bladder	pericyte cell	non-myelinating Schwann cell	non-myelinating Schwann cell	5.78304	5.98649
ACCACAACAAATACGA_TSP2_Bladder_NA_10X_1_2	Human	Homo sapiens	Tabula Sapiens	TSP2	Bladder	pericyte cell	non-myelinating Schwann cell	non-myelinating Schwann cell	5.60142	6.08383
ACACAGTGTTGACGGA_TSP2_Bladder_NA_10X_1_2	Human	Homo sapiens	Tabula Sapiens	TSP2	Bladder	pericyte cell	non-myelinating Schwann cell	non-myelinating Schwann cell	5.03422	4.83182
TGCATCCGTTCTCCTG_TSP2_Bladder_NA_10X_1_1	Human	Homo sapiens	Tabula Sapiens	TSP2	Bladder	pericyte cell	non-myelinating Schwann cell	non-myelinating Schwann cell	6.23012	5.51485
TGCAGGCGTGCCTTTC_TSP2_Bladder_NA_10X_1_1	Human	Homo sapiens	Tabula Sapiens	TSP2	Bladder	pericyte cell	non-myelinating Schwann cell	non-myelinating Schwann cell	4.68968	3.723
TAAGCACTCCTGATAG_TSP2_Bladder_NA_10X_1_1	Human	Homo sapiens	Tabula Sapiens	TSP2	Bladder	pericyte cell	non-myelinating Schwann cell	non-myelinating Schwann cell	5.87807	6.46742
GAGGCAAAGCGCCTCA_TSP2_Bladder_NA_10X_1_1	Human	Homo sapiens	Tabula Sapiens	TSP2	Bladder	pericyte cell	non-myelinating Schwann cell	non-myelinating Schwann cell	5.84065	5.44491
CTCCAACTCCGTGTGG_TSP2_Bladder_NA_10X_1_1	Human	Homo sapiens	Tabula Sapiens	TSP2	Bladder	pericyte cell	non-myelinating Schwann cell	non-myelinating Schwann cell	4.46402	6.08361
CCGGGTAAGTGGCGAT_TSP2_Bladder_NA_10X_1_1	Human	Homo sapiens	Tabula Sapiens	TSP2	Bladder	pericyte cell	non-myelinating Schwann cell	non-myelinating Schwann cell	4.36354	2.57699
TTCTTGAAGACATAAC_TSP1_bladder_2	Human	Homo sapiens	Tabula Sapiens	TSP1	Bladder	pericyte cell	non-myelinating Schwann cell	non-myelinating Schwann cell	4.72417	4.15433
AGGACGAAGAGAGCGG_TSP14_Bladder_NA_10X_1_1	Human	Homo sapiens	Tabula Sapiens	TSP14	Bladder	pericyte cell	non-myelinating Schwann cell	non-myelinating Schwann cell	4.93452	5.31303
CCCTTAGAGACTAAGT_TSP1_bladder_3	Human	Homo sapiens	Tabula Sapiens	TSP1	Bladder	pericyte cell	myelinating Schwann cell	myelinating Schwann cell	8.73317	3.16567
CTCTCGATCTCTGGTC_TSP15_Eye_Sclera-etc_10X_2_1	Human	Homo sapiens	Tabula Sapiens	TSP15	Eye	limbal stromal cells	non-myelinating Schwann cell	non-myelinating Schwann cell	3.96399	8.38001
CAATGACGTCCACGCA_TSP15_Eye_Sclera-etc_10X_2_1	Human	Homo sapiens	Tabula Sapiens	TSP15	Eye	melanocytes or limbal stem cells	non-myelinating Schwann cell	non-myelinating Schwann cell	4.59876	9.07221
ATTCTACGTCATCCGG_TSP15_Eye_Sclera-etc_10X_2_1	Human	Homo sapiens	Tabula Sapiens	TSP15	Eye	limbal stromal cells	non-myelinating Schwann cell	non-myelinating Schwann cell	6.07972	4.86449
ACACAGTGTGTAGTGG_TSP15_Eye_Sclera-etc_10X_2_1	Human	Homo sapiens	Tabula Sapiens	TSP15	Eye	limbal stromal cells	non-myelinating Schwann cell	non-myelinating Schwann cell	2.66895	7.57396
CCCTCAAAGTCACAGG_TSP15_Eye_Cornea-etc_10X_1_1	Human	Homo sapiens	Tabula Sapiens	TSP15	Eye	limbal stromal cells	non-myelinating Schwann cell	terminal Schwann cell	7.31324	6.92472
AGGTGTTCAGCCTACG_TSP15_Eye_Cornea-etc_10X_1_1	Human	Homo sapiens	Tabula Sapiens	TSP15	Eye	melanocytes or limbal stem cells	non-myelinating Schwann cell	terminal Schwann cell	7.39547	6.96978
GGCAGTCGTCTAGGTT_TSP5_Eye_NA_10X_1_1	Human	Homo sapiens	Tabula Sapiens	TSP5	Eye	limbal stromal cells	non-myelinating Schwann cell	Schwann cells	7.71805	4.01
ATAGGCTGTGTTAACC_TSP5_Eye_NA_10X_1_1	Human	Homo sapiens	Tabula Sapiens	TSP5	Eye	limbal stromal cells	non-myelinating Schwann cell	Schwann cells	7.92875	3.95675
TTGCTGCCATCCTTCG_TSP3_Eye_NA_10X_1_1_NoCornea	Human	Homo sapiens	Tabula Sapiens	TSP3	Eye	limbal stromal cells	non-myelinating Schwann cell	terminal Schwann cell	7.80999	7.1631
AGGAGGTAGAAGGGAT_TSP5_Eye_NA_10X_1_2	Human	Homo sapiens	Tabula Sapiens	TSP5	Eye	limbal stromal cells	non-myelinating Schwann cell	Schwann cells	7.6605	4.26182
AGATCCACAACAGCTT_TSP5_Eye_NA_10X_1_2	Human	Homo sapiens	Tabula Sapiens	TSP5	Eye	limbal stromal cells	non-myelinating Schwann cell	Schwann cells	7.6666	3.98179
ACGATGTTCGGCTGTG_TSP5_Eye_NA_10X_1_2	Human	Homo sapiens	Tabula Sapiens	TSP5	Eye	limbal stromal cells	non-myelinating Schwann cell	Schwann cells	7.71443	4.19597
TGATTCTAGCTGAGCA_TSP15_Eye_Sclera-etc_10X_2_1	Human	Homo sapiens	Tabula Sapiens	TSP15	Eye	limbal stromal cells	myelinating Schwann cell	myelinating Schwann cell	9.8095	2.398
GGGTGTCAGTGCCAGA_TSP15_Eye_Sclera-etc_10X_2_1	Human	Homo sapiens	Tabula Sapiens	TSP15	Eye	limbal stromal cells	myelinating Schwann cell	myelinating Schwann cell	9.84595	2.48458
TTCTAACAGAGCTTTC_TSP14_Thymus_NA_10X_2_1	Human	Homo sapiens	Tabula Sapiens	TSP14	Thymus	Vascular smooth muscle	non-myelinating Schwann cell	non-myelinating Schwann cell	4.19221	8.99145
GTTACCCTCAACCTCC_TSP14_Thymus_NA_10X_2_1	Human	Homo sapiens	Tabula Sapiens	TSP14	Thymus	fibroblast	non-myelinating Schwann cell	non-myelinating Schwann cell	5.00355	3.11793
CAGATTGAGCTGGTGA_TSP14_Thymus_NA_10X_2_1	Human	Homo sapiens	Tabula Sapiens	TSP14	Thymus	Vascular smooth muscle	non-myelinating Schwann cell	Schwann cells	6.11654	8.24525
GCTCTGTTCAGGTAAA_TSP14_Thymus_NA_10X_2_1_5Prime	Human	Homo sapiens	Tabula Sapiens	TSP14	Thymus	Vascular smooth muscle	non-myelinating Schwann cell	Schwann cells	8.50908	3.9352
CTCGGAGCATCCGTGG_TSP14_Thymus_NA_10X_2_1_5Prime	Human	Homo sapiens	Tabula Sapiens	TSP14	Thymus	fibroblast	non-myelinating Schwann cell	terminal Schwann cell	8.28343	5.75474
ACTTTCACATACTACG_TSP14_Thymus_NA_10X_2_1_5Prime	Human	Homo sapiens	Tabula Sapiens	TSP14	Thymus	Vascular smooth muscle	non-myelinating Schwann cell	non-myelinating Schwann cell	4.18135	3.25992
TTCTCCTCATTCTTAC_TSP14_Thymus_NA_10X_2_1_5Prime	Human	Homo sapiens	Tabula Sapiens	TSP14	Thymus	vascular arterial endothelial cell	myelinating Schwann cell	myelinating Schwann cell	9.72478	2.15458
ATCCCTGGTCCTTGTC_TSP14_Tongue_Posterior_10X_1_1	Human	Homo sapiens	Tabula Sapiens	TSP14	Tongue	Schwann_cell	non-myelinating Schwann cell	Schwann cells	7.72752	3.86443
TACGGTAAGCCTAACT_TSP14_Tongue_Anterior_10X_1_1	Human	Homo sapiens	Tabula Sapiens	TSP14	Tongue	Schwann_cell	non-myelinating Schwann cell	Schwann cells	7.90972	3.57114
GACCAATGTATTCTCT_TSP14_Tongue_Anterior_10X_1_1	Human	Homo sapiens	Tabula Sapiens	TSP14	Tongue	Schwann_cell	non-myelinating Schwann cell	Schwann cells	7.80031	3.55747
CTGCGAGAGCTCACTA_TSP14_Tongue_Anterior_10X_1_1	Human	Homo sapiens	Tabula Sapiens	TSP14	Tongue	Schwann_cell	non-myelinating Schwann cell	Schwann cells	7.94444	3.50966
CGATCGGTCCGCTGTT_TSP14_Tongue_Anterior_10X_1_1	Human	Homo sapiens	Tabula Sapiens	TSP14	Tongue	Schwann_cell	non-myelinating Schwann cell	Schwann cells	6.9783	4.846
AGGTGTTCAGCATCTA_TSP14_Tongue_Anterior_10X_1_1	Human	Homo sapiens	Tabula Sapiens	TSP14	Tongue	Schwann_cell	non-myelinating Schwann cell	Schwann cells	7.94752	2.20932
ATGGTTGAGCCGTTGC_TSP8_Prostate_NA_10X_1_1	Human	Homo sapiens	Tabula Sapiens	TSP8	Prostate	Smooth Muscle Cell	non-myelinating Schwann cell	non-myelinating Schwann cell	5.79741	8.28475
TTGGTTTCAAGGGTCA_TSP8_Prostate_NA_10X_1_2	Human	Homo sapiens	Tabula Sapiens	TSP8	Prostate	Smooth Muscle Cell	non-myelinating Schwann cell	non-myelinating Schwann cell	3.27426	8.30058
TGCATCCTCTGTCTCG_TSP14_SalivaryGland_Parotid_10X_1_1	Human	Homo sapiens	Tabula Sapiens	TSP14	Salivary Gland	Fibroblast	non-myelinating Schwann cell	non-myelinating Schwann cell	4.04532	6.43623
CGATGGCCACTCCTTG_TSP7_SalivaryGland_Parotid_10X_1_1	Human	Homo sapiens	Tabula Sapiens	TSP7	Salivary Gland	Fibroblast	non-myelinating Schwann cell	non-myelinating Schwann cell	4.03613	8.93096
AGGTTGTTCCGCTAGG_TSP1_exopancreas2_3	Human	Homo sapiens	Tabula Sapiens	TSP1	Pancreas	pancreatic stellate cell	non-myelinating Schwann cell	non-myelinating Schwann cell	5.49057	8.64971
CAGAGCCCACTAGAGG_TSP9_Pancreas_exocrine_10X_1_1_CellCountLive	Human	Homo sapiens	Tabula Sapiens	TSP9	Pancreas	pancreatic stellate cell activated	non-myelinating Schwann cell	non-myelinating Schwann cell	5.44526	8.624
AGGAATACAGACGATG_TSP9_Pancreas_exocrine_10X_1_1_CellCountLive	Human	Homo sapiens	Tabula Sapiens	TSP9	Pancreas	pancreatic stellate cell activated	non-myelinating Schwann cell	non-myelinating Schwann cell	3.99144	8.09481
ACTGCAAGTGACAGGT_TSP9_Pancreas_exocrine_10X_1_1_CellCountLive	Human	Homo sapiens	Tabula Sapiens	TSP9	Pancreas	pancreatic stellate cell activated	non-myelinating Schwann cell	non-myelinating Schwann cell	4.84328	8.34726
CTCAATTAGGCTCCCA_TSP2_Lung_proxmedialdistal_10X_1_2	Human	Homo sapiens	Tabula Sapiens	TSP2	Lung	myofibroblast cell	non-myelinating Schwann cell	non-myelinating Schwann cell	5.22793	8.68509
GTTGTAGTCAAGTCTG_TSP2_Lung_proxmedialdistal_10X_1_1	Human	Homo sapiens	Tabula Sapiens	TSP2	Lung	alveolar fibroblast	non-myelinating Schwann cell	non-myelinating Schwann cell	5.25505	8.62034
AAAGGATCACGTATAC_TSP14_SI_Distal_10X_1_1	Human	Homo sapiens	Tabula Sapiens	TSP14	Small Intestine	monocyte	non-myelinating Schwann cell	non-myelinating Schwann cell	5.83036	5.87989
L2_Pancreas_10X_AAAGCAATCACTCCTG	Lemur	Microcebus murinus	Tabula Microcebus	L2	Pancreas	non-myelinating Schwann cell	non-myelinating Schwann cell	non-myelinating Schwann cell	4.84101	7.90817
L2_Pancreas_10X_AACCATGCAGGCAGTA	Lemur	Microcebus murinus	Tabula Microcebus	L2	Pancreas	non-myelinating Schwann cell	non-myelinating Schwann cell	non-myelinating Schwann cell	5.07375	8.21682
L2_Pancreas_10X_AACTCTTAGTCCATAC	Lemur	Microcebus murinus	Tabula Microcebus	L2	Pancreas	non-myelinating Schwann cell	non-myelinating Schwann cell	non-myelinating Schwann cell	4.95699	8.25784
L2_Pancreas_10X_ACTATCTCAGCTGTTA	Lemur	Microcebus murinus	Tabula Microcebus	L2	Pancreas	non-myelinating Schwann cell	non-myelinating Schwann cell	non-myelinating Schwann cell	4.95051	8.37248
L2_Pancreas_10X_CAGGTGCAGATCGGGT	Lemur	Microcebus murinus	Tabula Microcebus	L2	Pancreas	non-myelinating Schwann cell	non-myelinating Schwann cell	non-myelinating Schwann cell	4.92405	8.11627
L2_Pancreas_10X_CTCATTAAGTATGACA	Lemur	Microcebus murinus	Tabula Microcebus	L2	Pancreas	non-myelinating Schwann cell	non-myelinating Schwann cell	non-myelinating Schwann cell	4.87473	8.30971
L2_Pancreas_10X_GACGTTAAGGTGATTA	Lemur	Microcebus murinus	Tabula Microcebus	L2	Pancreas	non-myelinating Schwann cell	non-myelinating Schwann cell	non-myelinating Schwann cell	4.72121	8.22498
L2_Pancreas_10X_GACTAACTCATATCGG	Lemur	Microcebus murinus	Tabula Microcebus	L2	Pancreas	non-myelinating Schwann cell	non-myelinating Schwann cell	non-myelinating Schwann cell	4.88055	8.09665
L2_Pancreas_10X_TGGACGCTCAACGAAA	Lemur	Microcebus murinus	Tabula Microcebus	L2	Pancreas	non-myelinating Schwann cell	non-myelinating Schwann cell	non-myelinating Schwann cell	4.95879	8.2507
L2_Pancreas_10X_TGTGTTTTCAAGGCTT	Lemur	Microcebus murinus	Tabula Microcebus	L2	Pancreas	non-myelinating Schwann cell	non-myelinating Schwann cell	non-myelinating Schwann cell	4.38233	7.89054
L4_Pancreas_10X_AGCGTCGCAAGCGAGT	Lemur	Microcebus murinus	Tabula Microcebus	L4	Pancreas	non-myelinating Schwann cell	non-myelinating Schwann cell	non-myelinating Schwann cell	4.18139	6.79858
L4_Pancreas_10X_CAAGGCCAGCGACGTA	Lemur	Microcebus murinus	Tabula Microcebus	L4	Pancreas	non-myelinating Schwann cell	non-myelinating Schwann cell	non-myelinating Schwann cell	4.00288	7.48844
L4_Pancreas_10X_GAATAAGTCATAACCG	Lemur	Microcebus murinus	Tabula Microcebus	L4	Pancreas	non-myelinating Schwann cell	non-myelinating Schwann cell	terminal Schwann cell	7.9263	8.44024
L4_Pancreas_10X_GGAAAGCGTCACCTAA	Lemur	Microcebus murinus	Tabula Microcebus	L4	Pancreas	non-myelinating Schwann cell	non-myelinating Schwann cell	non-myelinating Schwann cell	4.64515	7.14667
L4_Pancreas_10X_TATCAGGCACCGAATT	Lemur	Microcebus murinus	Tabula Microcebus	L4	Pancreas	non-myelinating Schwann cell	non-myelinating Schwann cell	non-myelinating Schwann cell	4.36768	7.69794
L2_Kidney_10X_AAAGCAATCTTTACGT	Lemur	Microcebus murinus	Tabula Microcebus	L2	Kidney	non-myelinating Schwann cell	non-myelinating Schwann cell	non-myelinating Schwann cell	4.9177	7.93813
L2_Kidney_10X_CCGTACTCAGATGGCA	Lemur	Microcebus murinus	Tabula Microcebus	L2	Kidney	non-myelinating Schwann cell	non-myelinating Schwann cell	non-myelinating Schwann cell	4.41818	7.18435
L2_Kidney_10X_CGTCACTCACATCCGG	Lemur	Microcebus murinus	Tabula Microcebus	L2	Kidney	non-myelinating Schwann cell	non-myelinating Schwann cell	non-myelinating Schwann cell	5.03905	7.47742
L4_Tongue_10X_AAAGATGAGTACGCGA	Lemur	Microcebus murinus	Tabula Microcebus	L4	Tongue	myelinating Schwann cell	myelinating Schwann cell	myelinating Schwann cell	9.78876	1.86198
L4_Tongue_10X_AAATGCCGTCTCCATC	Lemur	Microcebus murinus	Tabula Microcebus	L4	Tongue	non-myelinating Schwann cell	non-myelinating Schwann cell	Schwann cells	8.05586	4.47427
L4_Tongue_10X_AAGCCGCTCTACCAGA	Lemur	Microcebus murinus	Tabula Microcebus	L4	Tongue	myelinating Schwann cell	myelinating Schwann cell	myelinating Schwann cell	9.74439	2.94443
L4_Tongue_10X_AATCCAGCATAAGACA	Lemur	Microcebus murinus	Tabula Microcebus	L4	Tongue	non-myelinating Schwann cell	non-myelinating Schwann cell	Schwann cells	7.16315	4.58743
L4_Tongue_10X_ACGGAGACATGGTAGG	Lemur	Microcebus murinus	Tabula Microcebus	L4	Tongue	myelinating Schwann cell	myelinating Schwann cell	myelinating Schwann cell	8.54179	2.89147
L4_Tongue_10X_AGATTGCCACCTCGGA	Lemur	Microcebus murinus	Tabula Microcebus	L4	Tongue	non-myelinating Schwann cell	non-myelinating Schwann cell	Schwann cells	9.01037	4.04465
L4_Tongue_10X_AGATTGCCAGCCAGAA	Lemur	Microcebus murinus	Tabula Microcebus	L4	Tongue	myelinating Schwann cell	myelinating Schwann cell	myelinating Schwann cell	9.68083	3.02687
L4_Tongue_10X_AGTGGGAGTCATTAGC	Lemur	Microcebus murinus	Tabula Microcebus	L4	Tongue	myelinating Schwann cell	myelinating Schwann cell	non-myelinating Schwann cell	5.50387	1.78093
L4_Tongue_10X_ATAGACCCACTTAACG	Lemur	Microcebus murinus	Tabula Microcebus	L4	Tongue	non-myelinating Schwann cell	non-myelinating Schwann cell	terminal Schwann cell	7.5248	8.88219
L4_Tongue_10X_ATCATGGGTGCATCTA	Lemur	Microcebus murinus	Tabula Microcebus	L4	Tongue	myelinating Schwann cell	myelinating Schwann cell	myelinating Schwann cell	9.80582	1.57928
L4_Tongue_10X_ATCTACTTCCAACCAA	Lemur	Microcebus murinus	Tabula Microcebus	L4	Tongue	myelinating Schwann cell	myelinating Schwann cell	myelinating Schwann cell	9.46353	2.88983
L4_Tongue_10X_CACAAACCAGACACTT	Lemur	Microcebus murinus	Tabula Microcebus	L4	Tongue	myelinating Schwann cell	myelinating Schwann cell	myelinating Schwann cell	9.17071	3.05639
L4_Tongue_10X_CACATAGAGAAGGTTT	Lemur	Microcebus murinus	Tabula Microcebus	L4	Tongue	myelinating Schwann cell	myelinating Schwann cell	non-myelinating Schwann cell	3.1249	8.28426
L4_Tongue_10X_CACCAGGAGACTTGAA	Lemur	Microcebus murinus	Tabula Microcebus	L4	Tongue	myelinating Schwann cell	myelinating Schwann cell	myelinating Schwann cell	8.50673	2.54197
L4_Tongue_10X_CACCTTGCAATGGAAT	Lemur	Microcebus murinus	Tabula Microcebus	L4	Tongue	non-myelinating Schwann cell	non-myelinating Schwann cell	myelinating Schwann cell	8.85566	3.43123
L4_Tongue_10X_CAGCCGAGTAAATACG	Lemur	Microcebus murinus	Tabula Microcebus	L4	Tongue	myelinating Schwann cell	myelinating Schwann cell	myelinating Schwann cell	8.53508	2.2746
L4_Tongue_10X_CCCATACGTCCGTTAA	Lemur	Microcebus murinus	Tabula Microcebus	L4	Tongue	myelinating Schwann cell	myelinating Schwann cell	myelinating Schwann cell	9.73746	2.49816
L4_Tongue_10X_CCTAGCTTCCAAGTAC	Lemur	Microcebus murinus	Tabula Microcebus	L4	Tongue	myelinating Schwann cell	myelinating Schwann cell	myelinating Schwann cell	9.52717	2.88029
L4_Tongue_10X_CGCCAAGCAAGAGTCG	Lemur	Microcebus murinus	Tabula Microcebus	L4	Tongue	myelinating Schwann cell	myelinating Schwann cell	myelinating Schwann cell	9.36504	1.30192
L4_Tongue_10X_CGGAGTCGTTCAGACT	Lemur	Microcebus murinus	Tabula Microcebus	L4	Tongue	myelinating Schwann cell	myelinating Schwann cell	myelinating Schwann cell	9.81905	2.55552
L4_Tongue_10X_CGTGTAAAGTACGCGA	Lemur	Microcebus murinus	Tabula Microcebus	L4	Tongue	non-myelinating Schwann cell	non-myelinating Schwann cell	myelinating Schwann cell	9.66799	3.30451
L4_Tongue_10X_CTCAGAATCACCCGAG	Lemur	Microcebus murinus	Tabula Microcebus	L4	Tongue	myelinating Schwann cell	myelinating Schwann cell	myelinating Schwann cell	9.40074	2.77115
L4_Tongue_10X_CTGAAGTTCACCTCGT	Lemur	Microcebus murinus	Tabula Microcebus	L4	Tongue	myelinating Schwann cell	myelinating Schwann cell	myelinating Schwann cell	9.12143	2.92837
L4_Tongue_10X_CTGATCCCAGCTGTAT	Lemur	Microcebus murinus	Tabula Microcebus	L4	Tongue	non-myelinating Schwann cell	non-myelinating Schwann cell	Schwann cells	9.33013	3.88824
L4_Tongue_10X_CTGATCCCATTAGGCT	Lemur	Microcebus murinus	Tabula Microcebus	L4	Tongue	myelinating Schwann cell	myelinating Schwann cell	myelinating Schwann cell	9.84823	2.9674
L4_Tongue_10X_GACAGAGCATCAGTCA	Lemur	Microcebus murinus	Tabula Microcebus	L4	Tongue	non-myelinating Schwann cell	non-myelinating Schwann cell	Schwann cells	8.72053	4.88201
L4_Tongue_10X_GACGTTAGTAAGTAGT	Lemur	Microcebus murinus	Tabula Microcebus	L4	Tongue	myelinating Schwann cell	myelinating Schwann cell	myelinating Schwann cell	9.20938	3.65632
L4_Tongue_10X_GATCAGTCAGTGACAG	Lemur	Microcebus murinus	Tabula Microcebus	L4	Tongue	non-myelinating Schwann cell	non-myelinating Schwann cell	terminal Schwann cell	6.95192	6.96483
L4_Tongue_10X_GATGCTATCAACACGT	Lemur	Microcebus murinus	Tabula Microcebus	L4	Tongue	myelinating Schwann cell	myelinating Schwann cell	myelinating Schwann cell	9.687	1.64582
L4_Tongue_10X_GCATGCGAGAGCTGGT	Lemur	Microcebus murinus	Tabula Microcebus	L4	Tongue	myelinating Schwann cell	myelinating Schwann cell	myelinating Schwann cell	9.88163	2.70865
L4_Tongue_10X_GCGACCATCATGCATG	Lemur	Microcebus murinus	Tabula Microcebus	L4	Tongue	non-myelinating Schwann cell	non-myelinating Schwann cell	terminal Schwann cell	7.99494	5.29631
L4_Tongue_10X_GCGCCAAAGGAATTAC	Lemur	Microcebus murinus	Tabula Microcebus	L4	Tongue	myelinating Schwann cell	myelinating Schwann cell	non-myelinating Schwann cell	5.2247	1.67791
L4_Tongue_10X_GCGGGTTGTTTGTGTG	Lemur	Microcebus murinus	Tabula Microcebus	L4	Tongue	myelinating Schwann cell	myelinating Schwann cell	myelinating Schwann cell	9.36112	3.24015
L4_Tongue_10X_GGATGTTCATATACCG	Lemur	Microcebus murinus	Tabula Microcebus	L4	Tongue	myelinating Schwann cell	myelinating Schwann cell	myelinating Schwann cell	9.63639	2.6903
L4_Tongue_10X_GGATGTTTCCAAGTAC	Lemur	Microcebus murinus	Tabula Microcebus	L4	Tongue	myelinating Schwann cell	myelinating Schwann cell	Schwann cells	6.6662	4.44821
L4_Tongue_10X_GGGACCTAGAGGTTGC	Lemur	Microcebus murinus	Tabula Microcebus	L4	Tongue	myelinating Schwann cell	myelinating Schwann cell	myelinating Schwann cell	9.11769	2.57253
L4_Tongue_10X_GGTGAAGCATGTCGAT	Lemur	Microcebus murinus	Tabula Microcebus	L4	Tongue	non-myelinating Schwann cell	non-myelinating Schwann cell	Schwann cells	6.15484	4.76344
L4_Tongue_10X_GGTGAAGGTTAGTGGG	Lemur	Microcebus murinus	Tabula Microcebus	L4	Tongue	myelinating Schwann cell	myelinating Schwann cell	myelinating Schwann cell	9.98439	2.83288
L4_Tongue_10X_GGTGAAGTCCCATTTA	Lemur	Microcebus murinus	Tabula Microcebus	L4	Tongue	non-myelinating Schwann cell	non-myelinating Schwann cell	non-myelinating Schwann cell	5.9839	4.45055
L4_Tongue_10X_GGTGTTATCAATAAGG	Lemur	Microcebus murinus	Tabula Microcebus	L4	Tongue	myelinating Schwann cell	myelinating Schwann cell	myelinating Schwann cell	9.23838	2.96113
L4_Tongue_10X_GTCAAGTAGTGCGTGA	Lemur	Microcebus murinus	Tabula Microcebus	L4	Tongue	non-myelinating Schwann cell	non-myelinating Schwann cell	Schwann cells	6.94615	4.76431
L4_Tongue_10X_GTTCTCGTCATCGATG	Lemur	Microcebus murinus	Tabula Microcebus	L4	Tongue	myelinating Schwann cell	myelinating Schwann cell	myelinating Schwann cell	9.47518	3.05717
L4_Tongue_10X_TACGGATGTACTTCTT	Lemur	Microcebus murinus	Tabula Microcebus	L4	Tongue	non-myelinating Schwann cell	non-myelinating Schwann cell	non-myelinating Schwann cell	5.4629	4.14802
L4_Tongue_10X_TCAGCAACAGCGTCCA	Lemur	Microcebus murinus	Tabula Microcebus	L4	Tongue	myelinating Schwann cell	myelinating Schwann cell	myelinating Schwann cell	9.66835	2.73549
L4_Tongue_10X_TCTATTGTCTAACGGT	Lemur	Microcebus murinus	Tabula Microcebus	L4	Tongue	myelinating Schwann cell	myelinating Schwann cell	myelinating Schwann cell	9.34454	2.16622
L4_Tongue_10X_TGCACCTGTGCACTTA	Lemur	Microcebus murinus	Tabula Microcebus	L4	Tongue	myelinating Schwann cell	myelinating Schwann cell	myelinating Schwann cell	9.72781	3.19064
L4_Tongue_10X_TTAGTTCGTGATAAGT	Lemur	Microcebus murinus	Tabula Microcebus	L4	Tongue	myelinating Schwann cell	myelinating Schwann cell	myelinating Schwann cell	9.3248	2.59372
L4_Tongue_10X_TTAGTTCTCCCAAGAT	Lemur	Microcebus murinus	Tabula Microcebus	L4	Tongue	myelinating Schwann cell	myelinating Schwann cell	myelinating Schwann cell	8.94346	3.41791
L4_Tongue_10X_TTATGCTGTAGCTCCG	Lemur	Microcebus murinus	Tabula Microcebus	L4	Tongue	non-myelinating Schwann cell	non-myelinating Schwann cell	terminal Schwann cell	7.78532	5.37867
L4_Tongue_10X_TTGCGTCCATAGGATA	Lemur	Microcebus murinus	Tabula Microcebus	L4	Tongue	myelinating Schwann cell	myelinating Schwann cell	myelinating Schwann cell	9.12517	1.82184
L4_Tongue_10X_TTTGGTTCATCCAACA	Lemur	Microcebus murinus	Tabula Microcebus	L4	Tongue	non-myelinating Schwann cell	non-myelinating Schwann cell	Schwann cells	8.27602	4.74153
L4_Small_intestine_10X_ACAGCCGGTCCGAATT	Lemur	Microcebus murinus	Tabula Microcebus	L4	Small intestine	non-myelinating Schwann cell	non-myelinating Schwann cell	non-myelinating Schwann cell	4.83315	3.56344
L4_Small_intestine_10X_AGAGTGGTCTACCAGA	Lemur	Microcebus murinus	Tabula Microcebus	L4	Small intestine	non-myelinating Schwann cell	non-myelinating Schwann cell	non-myelinating Schwann cell	5.62504	4.3824
L4_Small_intestine_10X_AGTGAGGTCAGCTGGC	Lemur	Microcebus murinus	Tabula Microcebus	L4	Small intestine	non-myelinating Schwann cell	non-myelinating Schwann cell	non-myelinating Schwann cell	5.42727	3.26198
L4_Small_intestine_10X_CAACCTCGTGTAACGG	Lemur	Microcebus murinus	Tabula Microcebus	L4	Small intestine	non-myelinating Schwann cell	non-myelinating Schwann cell	terminal Schwann cell	7.45853	7.34694
L4_Small_intestine_10X_CAAGATCGTCCGTCAG	Lemur	Microcebus murinus	Tabula Microcebus	L4	Small intestine	non-myelinating Schwann cell	non-myelinating Schwann cell	non-myelinating Schwann cell	5.50749	4.76302
L4_Small_intestine_10X_CACAAACCAAAGGAAG	Lemur	Microcebus murinus	Tabula Microcebus	L4	Small intestine	non-myelinating Schwann cell	non-myelinating Schwann cell	non-myelinating Schwann cell	5.53453	3.96658
L4_Small_intestine_10X_CACACCTTCGCATGAT	Lemur	Microcebus murinus	Tabula Microcebus	L4	Small intestine	non-myelinating Schwann cell	non-myelinating Schwann cell	non-myelinating Schwann cell	5.53568	4.05844
L4_Small_intestine_10X_CACAGTAAGCGATATA	Lemur	Microcebus murinus	Tabula Microcebus	L4	Small intestine	non-myelinating Schwann cell	non-myelinating Schwann cell	non-myelinating Schwann cell	5.77797	8.10098
L4_Small_intestine_10X_CAGAATCGTACTTGAC	Lemur	Microcebus murinus	Tabula Microcebus	L4	Small intestine	non-myelinating Schwann cell	non-myelinating Schwann cell	non-myelinating Schwann cell	5.71709	5.44595
L4_Small_intestine_10X_GGAAAGCAGTACACCT	Lemur	Microcebus murinus	Tabula Microcebus	L4	Small intestine	non-myelinating Schwann cell	non-myelinating Schwann cell	non-myelinating Schwann cell	5.47007	4.00742
L4_Small_intestine_10X_GGAAAGCCACTTCGAA	Lemur	Microcebus murinus	Tabula Microcebus	L4	Small intestine	non-myelinating Schwann cell	non-myelinating Schwann cell	non-myelinating Schwann cell	6.06927	6.60622
L4_Small_intestine_10X_GGGTCTGGTCGAAAGC	Lemur	Microcebus murinus	Tabula Microcebus	L4	Small intestine	non-myelinating Schwann cell	non-myelinating Schwann cell	non-myelinating Schwann cell	5.95171	8.10007
L4_Small_intestine_10X_GTGAAGGGTCATGCAT	Lemur	Microcebus murinus	Tabula Microcebus	L4	Small intestine	non-myelinating Schwann cell	non-myelinating Schwann cell	non-myelinating Schwann cell	5.66939	4.21482
L4_Small_intestine_10X_GTTACAGCAGGTGCCT	Lemur	Microcebus murinus	Tabula Microcebus	L4	Small intestine	non-myelinating Schwann cell	non-myelinating Schwann cell	non-myelinating Schwann cell	5.23945	3.80586
L4_Small_intestine_10X_TACGGATTCACGCATA	Lemur	Microcebus murinus	Tabula Microcebus	L4	Small intestine	non-myelinating Schwann cell	non-myelinating Schwann cell	non-myelinating Schwann cell	5.21354	3.12343
L4_Small_intestine_10X_TGAGAGGCAGGACGTA	Lemur	Microcebus murinus	Tabula Microcebus	L4	Small intestine	non-myelinating Schwann cell	non-myelinating Schwann cell	non-myelinating Schwann cell	5.63038	4.27079
L2_Small_intestine_10X_AAACGGGAGATATACG	Lemur	Microcebus murinus	Tabula Microcebus	L2	Small intestine	non-myelinating Schwann cell	non-myelinating Schwann cell	non-myelinating Schwann cell	5.03242	6.22709
L2_Small_intestine_10X_AACCGCGCATTGCGGC	Lemur	Microcebus murinus	Tabula Microcebus	L2	Small intestine	non-myelinating Schwann cell	non-myelinating Schwann cell	non-myelinating Schwann cell	5.04343	5.97821
L2_Small_intestine_10X_ACGAGGATCTAACTCT	Lemur	Microcebus murinus	Tabula Microcebus	L2	Small intestine	non-myelinating Schwann cell	non-myelinating Schwann cell	non-myelinating Schwann cell	4.16127	6.056
L2_Small_intestine_10X_CAGTCCTCAGCGTCCA	Lemur	Microcebus murinus	Tabula Microcebus	L2	Small intestine	non-myelinating Schwann cell	non-myelinating Schwann cell	non-myelinating Schwann cell	5.24948	5.92907
L2_Small_intestine_10X_CCACTACGTCATATGC	Lemur	Microcebus murinus	Tabula Microcebus	L2	Small intestine	non-myelinating Schwann cell	non-myelinating Schwann cell	non-myelinating Schwann cell	5.18333	7.00747
L2_Small_intestine_10X_CCTACACGTTGGTGGA	Lemur	Microcebus murinus	Tabula Microcebus	L2	Small intestine	non-myelinating Schwann cell	non-myelinating Schwann cell	non-myelinating Schwann cell	4.19411	5.26662
L2_Small_intestine_10X_CGCTGGAGTGTATGGG	Lemur	Microcebus murinus	Tabula Microcebus	L2	Small intestine	non-myelinating Schwann cell	non-myelinating Schwann cell	non-myelinating Schwann cell	5.1584	6.68776
L2_Small_intestine_10X_CTTAACTCAGAGTGTG	Lemur	Microcebus murinus	Tabula Microcebus	L2	Small intestine	non-myelinating Schwann cell	non-myelinating Schwann cell	non-myelinating Schwann cell	4.48751	8.59611
L2_Small_intestine_10X_GTAGGCCTCAGTTTGG	Lemur	Microcebus murinus	Tabula Microcebus	L2	Small intestine	non-myelinating Schwann cell	non-myelinating Schwann cell	non-myelinating Schwann cell	4.35408	7.02388
L2_Small_intestine_10X_GTTTCTATCGGCGCAT	Lemur	Microcebus murinus	Tabula Microcebus	L2	Small intestine	non-myelinating Schwann cell	non-myelinating Schwann cell	non-myelinating Schwann cell	5.20312	6.57914
L2_Small_intestine_10X_TGCACCTCACGACGAA	Lemur	Microcebus murinus	Tabula Microcebus	L2	Small intestine	non-myelinating Schwann cell	non-myelinating Schwann cell	non-myelinating Schwann cell	5.32554	6.4382
L2_Small_intestine_10X_TTGGCAACAGCGTAAG	Lemur	Microcebus murinus	Tabula Microcebus	L2	Small intestine	non-myelinating Schwann cell	non-myelinating Schwann cell	non-myelinating Schwann cell	4.64573	7.38936
L4_Bladder_10X_AAACGGGTCCGCATAA	Lemur	Microcebus murinus	Tabula Microcebus	L4	Bladder	non-myelinating Schwann cell	non-myelinating Schwann cell	non-myelinating Schwann cell	4.42762	3.70155
L4_Bladder_10X_AACACGTAGGACCACA	Lemur	Microcebus murinus	Tabula Microcebus	L4	Bladder	non-myelinating Schwann cell	non-myelinating Schwann cell	non-myelinating Schwann cell	4.32296	3.92102
L4_Bladder_10X_AACTTTCCACTATCTT	Lemur	Microcebus murinus	Tabula Microcebus	L4	Bladder	non-myelinating Schwann cell	non-myelinating Schwann cell	non-myelinating Schwann cell	4.58833	4.2844
L4_Bladder_10X_AGAGCGATCCTCATTA	Lemur	Microcebus murinus	Tabula Microcebus	L4	Bladder	non-myelinating Schwann cell	non-myelinating Schwann cell	non-myelinating Schwann cell	3.69725	4.0986
L4_Bladder_10X_AGCCTAAGTTGATTGC	Lemur	Microcebus murinus	Tabula Microcebus	L4	Bladder	myelinating Schwann cell	myelinating Schwann cell	myelinating Schwann cell	9.25576	3.10826
L4_Bladder_10X_AGGGATGGTGATGCCC	Lemur	Microcebus murinus	Tabula Microcebus	L4	Bladder	myelinating Schwann cell	myelinating Schwann cell	myelinating Schwann cell	9.55968	2.49049
L4_Bladder_10X_CAACCTCGTAAGTGGC	Lemur	Microcebus murinus	Tabula Microcebus	L4	Bladder	non-myelinating Schwann cell	non-myelinating Schwann cell	non-myelinating Schwann cell	3.53556	3.75742
L4_Bladder_10X_CAACTAGAGGCTATCT	Lemur	Microcebus murinus	Tabula Microcebus	L4	Bladder	non-myelinating Schwann cell	non-myelinating Schwann cell	non-myelinating Schwann cell	4.60386	3.44059
L4_Bladder_10X_CACACCTGTCACTTCC	Lemur	Microcebus murinus	Tabula Microcebus	L4	Bladder	non-myelinating Schwann cell	non-myelinating Schwann cell	non-myelinating Schwann cell	3.36533	3.65272
L4_Bladder_10X_CACAGTACAGATAATG	Lemur	Microcebus murinus	Tabula Microcebus	L4	Bladder	non-myelinating Schwann cell	non-myelinating Schwann cell	non-myelinating Schwann cell	4.0284	4.20482
L4_Bladder_10X_CACATTTTCAACACCA	Lemur	Microcebus murinus	Tabula Microcebus	L4	Bladder	non-myelinating Schwann cell	non-myelinating Schwann cell	non-myelinating Schwann cell	3.99588	3.54472
L4_Bladder_10X_CATCAAGCAGACACTT	Lemur	Microcebus murinus	Tabula Microcebus	L4	Bladder	non-myelinating Schwann cell	non-myelinating Schwann cell	non-myelinating Schwann cell	4.42923	3.48996
L4_Bladder_10X_CCACGGAAGTGAACAT	Lemur	Microcebus murinus	Tabula Microcebus	L4	Bladder	non-myelinating Schwann cell	non-myelinating Schwann cell	non-myelinating Schwann cell	4.8805	3.80068
L4_Bladder_10X_CCGTTCATCACTTCAT	Lemur	Microcebus murinus	Tabula Microcebus	L4	Bladder	myelinating Schwann cell	myelinating Schwann cell	myelinating Schwann cell	8.80908	3.17346
L4_Bladder_10X_CCTTCCCGTCCATCCT	Lemur	Microcebus murinus	Tabula Microcebus	L4	Bladder	non-myelinating Schwann cell	non-myelinating Schwann cell	non-myelinating Schwann cell	4.19908	4.00966
L4_Bladder_10X_CGACTTCTCAACACGT	Lemur	Microcebus murinus	Tabula Microcebus	L4	Bladder	myelinating Schwann cell	myelinating Schwann cell	myelinating Schwann cell	8.8632	3.01648
L4_Bladder_10X_CGTCACTAGGGAACGG	Lemur	Microcebus murinus	Tabula Microcebus	L4	Bladder	non-myelinating Schwann cell	non-myelinating Schwann cell	non-myelinating Schwann cell	3.49276	3.71998
L4_Bladder_10X_CTAATGGCAGGCTCAC	Lemur	Microcebus murinus	Tabula Microcebus	L4	Bladder	non-myelinating Schwann cell	non-myelinating Schwann cell	non-myelinating Schwann cell	4.66788	4.48143
L4_Bladder_10X_CTCACACTCCGCTGTT	Lemur	Microcebus murinus	Tabula Microcebus	L4	Bladder	non-myelinating Schwann cell	non-myelinating Schwann cell	non-myelinating Schwann cell	5.02864	4.11625
L4_Bladder_10X_CTCAGAAAGATGTGGC	Lemur	Microcebus murinus	Tabula Microcebus	L4	Bladder	non-myelinating Schwann cell	non-myelinating Schwann cell	non-myelinating Schwann cell	4.4572	4.17579
L4_Bladder_10X_CTCGGAGCAACACGCC	Lemur	Microcebus murinus	Tabula Microcebus	L4	Bladder	non-myelinating Schwann cell	non-myelinating Schwann cell	non-myelinating Schwann cell	4.36943	3.60624
L4_Bladder_10X_CTGATCCAGTGTTGAA	Lemur	Microcebus murinus	Tabula Microcebus	L4	Bladder	non-myelinating Schwann cell	non-myelinating Schwann cell	non-myelinating Schwann cell	4.16754	5.39436
L4_Bladder_10X_GAAACTCAGCTGATAA	Lemur	Microcebus murinus	Tabula Microcebus	L4	Bladder	non-myelinating Schwann cell	non-myelinating Schwann cell	non-myelinating Schwann cell	4.80212	4.43922
L4_Bladder_10X_GACACGCGTAGCTTGT	Lemur	Microcebus murinus	Tabula Microcebus	L4	Bladder	myelinating Schwann cell	myelinating Schwann cell	myelinating Schwann cell	8.98142	2.74481
L4_Bladder_10X_GATCGTACACGGATAG	Lemur	Microcebus murinus	Tabula Microcebus	L4	Bladder	non-myelinating Schwann cell	non-myelinating Schwann cell	non-myelinating Schwann cell	5.20955	4.04647
L4_Bladder_10X_GCGCAGTAGAATCTCC	Lemur	Microcebus murinus	Tabula Microcebus	L4	Bladder	non-myelinating Schwann cell	non-myelinating Schwann cell	non-myelinating Schwann cell	4.64766	4.47707
L4_Bladder_10X_GGCTCGATCGAATCCA	Lemur	Microcebus murinus	Tabula Microcebus	L4	Bladder	non-myelinating Schwann cell	non-myelinating Schwann cell	non-myelinating Schwann cell	4.38343	4.59687
L4_Bladder_10X_TACACGACAATCAGAA	Lemur	Microcebus murinus	Tabula Microcebus	L4	Bladder	non-myelinating Schwann cell	non-myelinating Schwann cell	non-myelinating Schwann cell	4.5823	3.9285
L4_Bladder_10X_TAGTTGGCAACCGCCA	Lemur	Microcebus murinus	Tabula Microcebus	L4	Bladder	non-myelinating Schwann cell	non-myelinating Schwann cell	non-myelinating Schwann cell	4.16589	4.41228
L4_Bladder_10X_TCACAAGTCATTTGGG	Lemur	Microcebus murinus	Tabula Microcebus	L4	Bladder	non-myelinating Schwann cell	non-myelinating Schwann cell	non-myelinating Schwann cell	4.06025	3.74557
L4_Bladder_10X_TGGACGCGTTGATTCG	Lemur	Microcebus murinus	Tabula Microcebus	L4	Bladder	non-myelinating Schwann cell	non-myelinating Schwann cell	non-myelinating Schwann cell	3.83844	3.6734
L4_Bladder_10X_TTGCCGTGTCTAGGTT	Lemur	Microcebus murinus	Tabula Microcebus	L4	Bladder	non-myelinating Schwann cell	non-myelinating Schwann cell	non-myelinating Schwann cell	4.15955	3.47495
L4_Fat_10X_AATCCAGAGGATATAC	Lemur	Microcebus murinus	Tabula Microcebus	L4	Fat	non-myelinating Schwann cell	non-myelinating Schwann cell	non-myelinating Schwann cell	4.8157	7.40728
L4_Fat_10X_CAGCATATCGAGAACG	Lemur	Microcebus murinus	Tabula Microcebus	L4	Fat	non-myelinating Schwann cell	non-myelinating Schwann cell	non-myelinating Schwann cell	5.20713	7.6933
L4_Fat_10X_CAGCTAATCTCATTCA	Lemur	Microcebus murinus	Tabula Microcebus	L4	Fat	non-myelinating Schwann cell	non-myelinating Schwann cell	non-myelinating Schwann cell	5.32402	6.49163
L4_Fat_10X_CTCTAATAGTGTACGG	Lemur	Microcebus murinus	Tabula Microcebus	L4	Fat	non-myelinating Schwann cell	non-myelinating Schwann cell	terminal Schwann cell	7.04458	8.51068
L4_Fat_10X_CTCTAATGTTAAGAAC	Lemur	Microcebus murinus	Tabula Microcebus	L4	Fat	non-myelinating Schwann cell	non-myelinating Schwann cell	non-myelinating Schwann cell	3.44356	7.3039
L4_Fat_10X_GAACATCGTGTCAATC	Lemur	Microcebus murinus	Tabula Microcebus	L4	Fat	non-myelinating Schwann cell	non-myelinating Schwann cell	non-myelinating Schwann cell	5.03471	7.43269
L4_Fat_10X_GCGCAACTCGTTTGCC	Lemur	Microcebus murinus	Tabula Microcebus	L4	Fat	non-myelinating Schwann cell	non-myelinating Schwann cell	non-myelinating Schwann cell	6.12442	7.52663
L4_Fat_10X_GCGCCAATCGAATCCA	Lemur	Microcebus murinus	Tabula Microcebus	L4	Fat	non-myelinating Schwann cell	non-myelinating Schwann cell	non-myelinating Schwann cell	4.38461	7.40702
L4_Fat_10X_GCTTGAAGTGGCGAAT	Lemur	Microcebus murinus	Tabula Microcebus	L4	Fat	non-myelinating Schwann cell	non-myelinating Schwann cell	non-myelinating Schwann cell	2.84197	7.05061
L4_Fat_10X_GGACAAGAGACCTAGG	Lemur	Microcebus murinus	Tabula Microcebus	L4	Fat	non-myelinating Schwann cell	non-myelinating Schwann cell	non-myelinating Schwann cell	5.33403	7.21671
L4_Fat_10X_GGTGCGTGTTCTGGTA	Lemur	Microcebus murinus	Tabula Microcebus	L4	Fat	non-myelinating Schwann cell	non-myelinating Schwann cell	non-myelinating Schwann cell	4.8314	7.5933
L4_Fat_10X_GTGCAGCTCTCATTCA	Lemur	Microcebus murinus	Tabula Microcebus	L4	Fat	non-myelinating Schwann cell	non-myelinating Schwann cell	non-myelinating Schwann cell	4.03252	5.56368
L4_Fat_10X_GTTCTCGCAGACACTT	Lemur	Microcebus murinus	Tabula Microcebus	L4	Fat	non-myelinating Schwann cell	non-myelinating Schwann cell	non-myelinating Schwann cell	4.43695	7.58289
L4_Fat_10X_TAAGAGAAGTTCGATC	Lemur	Microcebus murinus	Tabula Microcebus	L4	Fat	non-myelinating Schwann cell	non-myelinating Schwann cell	non-myelinating Schwann cell	5.66101	8.10993
L4_Fat_10X_TCGAGGCAGTTTAGGA	Lemur	Microcebus murinus	Tabula Microcebus	L4	Fat	non-myelinating Schwann cell	non-myelinating Schwann cell	non-myelinating Schwann cell	5.28172	7.50241
L4_Fat_10X_TCGCGTTCAGAGCCAA	Lemur	Microcebus murinus	Tabula Microcebus	L4	Fat	non-myelinating Schwann cell	non-myelinating Schwann cell	terminal Schwann cell	8.03144	6.06852
L2_Fat_BAT_10X_GAACGGACAGGTCTCG	Lemur	Microcebus murinus	Tabula Microcebus	L2	Fat	non-myelinating Schwann cell	non-myelinating Schwann cell	non-myelinating Schwann cell	4.60221	8.07544
L2_Fat_BAT_10X_TTTACTGGTGCCTTGG	Lemur	Microcebus murinus	Tabula Microcebus	L2	Fat	non-myelinating Schwann cell	non-myelinating Schwann cell	non-myelinating Schwann cell	4.36735	7.89251
L2_Fat_GAT_10X_CGGACACTCTTTAGGG	Lemur	Microcebus murinus	Tabula Microcebus	L2	Fat	non-myelinating Schwann cell	non-myelinating Schwann cell	non-myelinating Schwann cell	4.12369	8.65544
L2_Fat_MAT_10X_AACACGTTCACAATGC	Lemur	Microcebus murinus	Tabula Microcebus	L2	Fat	non-myelinating Schwann cell	non-myelinating Schwann cell	non-myelinating Schwann cell	4.70536	8.23795
L2_Fat_MAT_10X_AACTCCCGTGTGACGA	Lemur	Microcebus murinus	Tabula Microcebus	L2	Fat	non-myelinating Schwann cell	non-myelinating Schwann cell	non-myelinating Schwann cell	5.18396	7.13468
L2_Fat_MAT_10X_ACTGATGCACCCTATC	Lemur	Microcebus murinus	Tabula Microcebus	L2	Fat	non-myelinating Schwann cell	non-myelinating Schwann cell	non-myelinating Schwann cell	3.21231	7.19868
L2_Fat_MAT_10X_CACTCCACATGTAAGA	Lemur	Microcebus murinus	Tabula Microcebus	L2	Fat	non-myelinating Schwann cell	non-myelinating Schwann cell	non-myelinating Schwann cell	3.88275	9.2525
L2_Fat_MAT_10X_CTCGTCAGTCACAAGG	Lemur	Microcebus murinus	Tabula Microcebus	L2	Fat	non-myelinating Schwann cell	non-myelinating Schwann cell	non-myelinating Schwann cell	2.68317	7.55585
L2_Fat_MAT_10X_GAACGGAAGGTTCCTA	Lemur	Microcebus murinus	Tabula Microcebus	L2	Fat	non-myelinating Schwann cell	non-myelinating Schwann cell	non-myelinating Schwann cell	5.91716	7.00736
L2_Fat_MAT_10X_GCTCTGTCAATCTACG	Lemur	Microcebus murinus	Tabula Microcebus	L2	Fat	non-myelinating Schwann cell	non-myelinating Schwann cell	non-myelinating Schwann cell	4.23684	8.35777
L2_Fat_MAT_10X_TTTCCTCGTAGCTAAA	Lemur	Microcebus murinus	Tabula Microcebus	L2	Fat	non-myelinating Schwann cell	non-myelinating Schwann cell	non-myelinating Schwann cell	5.66461	7.75295
L1_Lung_10X_ACACCAATCAACGGCC	Lemur	Microcebus murinus	Tabula Microcebus	L1	Lung	myelinating Schwann cell	myelinating Schwann cell	myelinating Schwann cell	8.22369	2.05149
L1_Lung_10X_ATCATGGGTCATATCG	Lemur	Microcebus murinus	Tabula Microcebus	L1	Lung	non-myelinating Schwann cell	non-myelinating Schwann cell	non-myelinating Schwann cell	3.71514	9.32219
L1_Lung_10X_CAGCAGCTCAATAAGG	Lemur	Microcebus murinus	Tabula Microcebus	L1	Lung	non-myelinating Schwann cell	non-myelinating Schwann cell	non-myelinating Schwann cell	3.88466	9.37888
L1_Lung_10X_CATTATCCACGGTGTC	Lemur	Microcebus murinus	Tabula Microcebus	L1	Lung	myelinating Schwann cell	myelinating Schwann cell	Schwann cells	6.61683	6.84968
L1_Lung_10X_CGACTTCCATTCCTGC	Lemur	Microcebus murinus	Tabula Microcebus	L1	Lung	non-myelinating Schwann cell	non-myelinating Schwann cell	non-myelinating Schwann cell	4.00915	9.16594
L1_Lung_10X_CGAGCCAAGTTGCAGG	Lemur	Microcebus murinus	Tabula Microcebus	L1	Lung	non-myelinating Schwann cell	non-myelinating Schwann cell	non-myelinating Schwann cell	4.46653	8.80884
L1_Lung_10X_CGCGTTTTCAGGTAAA	Lemur	Microcebus murinus	Tabula Microcebus	L1	Lung	non-myelinating Schwann cell	non-myelinating Schwann cell	non-myelinating Schwann cell	3.81196	9.33519
L1_Lung_10X_CGCTATCGTTCCAACA	Lemur	Microcebus murinus	Tabula Microcebus	L1	Lung	non-myelinating Schwann cell	non-myelinating Schwann cell	non-myelinating Schwann cell	3.62266	9.05176
L1_Lung_10X_CTAATGGAGACGCAAC	Lemur	Microcebus murinus	Tabula Microcebus	L1	Lung	non-myelinating Schwann cell	non-myelinating Schwann cell	non-myelinating Schwann cell	3.81571	9.43775
L1_Lung_10X_CTTAACTTCGTTACGA	Lemur	Microcebus murinus	Tabula Microcebus	L1	Lung	non-myelinating Schwann cell	non-myelinating Schwann cell	non-myelinating Schwann cell	3.69638	9.01996
L1_Lung_10X_GACTACAAGCTGGAAC	Lemur	Microcebus murinus	Tabula Microcebus	L1	Lung	non-myelinating Schwann cell	non-myelinating Schwann cell	non-myelinating Schwann cell	4.02414	9.29286
L1_Lung_10X_GATGCTATCGAGAACG	Lemur	Microcebus murinus	Tabula Microcebus	L1	Lung	non-myelinating Schwann cell	non-myelinating Schwann cell	non-myelinating Schwann cell	3.84239	9.20864
L1_Lung_10X_GGACATTAGTAGGTGC	Lemur	Microcebus murinus	Tabula Microcebus	L1	Lung	non-myelinating Schwann cell	non-myelinating Schwann cell	non-myelinating Schwann cell	3.4737	8.7515
L1_Lung_10X_GTCACAATCATCGATG	Lemur	Microcebus murinus	Tabula Microcebus	L1	Lung	non-myelinating Schwann cell	non-myelinating Schwann cell	non-myelinating Schwann cell	3.69895	8.55316
L1_Lung_10X_GTTTCTAAGAGCTTCT	Lemur	Microcebus murinus	Tabula Microcebus	L1	Lung	non-myelinating Schwann cell	non-myelinating Schwann cell	non-myelinating Schwann cell	3.74342	8.85026
L1_Lung_10X_TAAACCGAGCCACGTC	Lemur	Microcebus murinus	Tabula Microcebus	L1	Lung	non-myelinating Schwann cell	non-myelinating Schwann cell	non-myelinating Schwann cell	3.6809	9.41595
L1_Lung_10X_TATCAGGGTTCAGGCC	Lemur	Microcebus murinus	Tabula Microcebus	L1	Lung	non-myelinating Schwann cell	non-myelinating Schwann cell	non-myelinating Schwann cell	3.97739	9.25025
L1_Lung_10X_TGAGGGAAGTGTACTC	Lemur	Microcebus murinus	Tabula Microcebus	L1	Lung	non-myelinating Schwann cell	non-myelinating Schwann cell	non-myelinating Schwann cell	3.75111	9.12877
L3_Kidney_2_10X_CGCTGGAGTCTCACCT	Lemur	Microcebus murinus	Tabula Microcebus	L3	Kidney	non-myelinating Schwann cell	non-myelinating Schwann cell	non-myelinating Schwann cell	5.69056	6.18537
L4_Bone_10X_AAGGCAGAGTAGGTGC	Lemur	Microcebus murinus	Tabula Microcebus	L4	Bone	myelinating Schwann cell	myelinating Schwann cell	myelinating Schwann cell	9.59788	2.8113
L4_Bone_10X_CAGCCGAAGCTAGTGG	Lemur	Microcebus murinus	Tabula Microcebus	L4	Bone	myelinating Schwann cell	myelinating Schwann cell	myelinating Schwann cell	9.36837	2.6862
L4_Bone_10X_CTCGAGGAGATCCCAT	Lemur	Microcebus murinus	Tabula Microcebus	L4	Bone	non-myelinating Schwann cell	non-myelinating Schwann cell	Schwann cells	7.69156	4.7553
L4_Bone_10X_GAATAAGTCGTCCGTT	Lemur	Microcebus murinus	Tabula Microcebus	L4	Bone	non-myelinating Schwann cell	non-myelinating Schwann cell	non-myelinating Schwann cell	3.22356	4.00733
L4_Bone_10X_GCTGCTTAGGAGTCTG	Lemur	Microcebus murinus	Tabula Microcebus	L4	Bone	non-myelinating Schwann cell	non-myelinating Schwann cell	non-myelinating Schwann cell	4.58447	7.31692
L4_Bone_10X_GGGCATCCAGCTGCTG	Lemur	Microcebus murinus	Tabula Microcebus	L4	Bone	myelinating Schwann cell	myelinating Schwann cell	myelinating Schwann cell	8.38174	2.55435
L4_Bone_10X_GTAGGCCGTAGGGACT	Lemur	Microcebus murinus	Tabula Microcebus	L4	Bone	myelinating Schwann cell	myelinating Schwann cell	myelinating Schwann cell	9.6628	2.5669
MACA_18m_F_MUSCLE_50_pre_sort_CGTCTACGTCCGAATT	Mouse	Mus musculus	Tabula Muris Senis	18-F-50	Limb Muscle	unknown	myelinating Schwann cell	myelinating Schwann cell	8.97207	1.87152
MACA_18m_F_MUSCLE_51_pre_sort_CCGGTAGTCTTACCTA	Mouse	Mus musculus	Tabula Muris Senis	18-F-51	Limb Muscle	unknown	myelinating Schwann cell	Schwann cells	7.88575	2.75024
MACA_18m_F_MUSCLE_51_pre_sort_CGCGTTTCAAGTCTGT	Mouse	Mus musculus	Tabula Muris Senis	18-F-51	Limb Muscle	unknown	myelinating Schwann cell	Schwann cells	7.75772	2.76146
MACA_18m_F_MUSCLE_51_pre_sort_GATCAGTTCAACGGGA	Mouse	Mus musculus	Tabula Muris Senis	18-F-51	Limb Muscle	nan	myelinating Schwann cell	myelinating Schwann cell	9.52949	1.97956
MACA_18m_F_MUSCLE_51_pre_sort_TAAGAGAGTCAAACTC	Mouse	Mus musculus	Tabula Muris Senis	18-F-51	Limb Muscle	unknown	myelinating Schwann cell	Schwann cells	7.85787	2.47898
MACA_18m_M_MUSCLE_53_AACTCTTCAAGCCGTC	Mouse	Mus musculus	Tabula Muris Senis	18-M-53	Limb Muscle	nan	myelinating Schwann cell	myelinating Schwann cell	9.4652	1.84831
MACA_18m_M_MUSCLE_53_CCATTCGGTGGCAAAC	Mouse	Mus musculus	Tabula Muris Senis	18-M-53	Limb Muscle	unknown	myelinating Schwann cell	myelinating Schwann cell	9.50305	1.71018
MACA_18m_M_MUSCLE_53_CGTTAGAAGCGCCTTG	Mouse	Mus musculus	Tabula Muris Senis	18-M-53	Limb Muscle	nan	myelinating Schwann cell	myelinating Schwann cell	9.35814	1.34363
MACA_18m_M_MUSCLE_53_TGGGAAGTCACCTTAT	Mouse	Mus musculus	Tabula Muris Senis	18-M-53	Limb Muscle	nan	myelinating Schwann cell	myelinating Schwann cell	9.63569	2.21993
MACA_21m_F_MUSCLE_54_CGAGAAGAGGGAACGG	Mouse	Mus musculus	Tabula Muris Senis	21-F-54	Limb Muscle	nan	myelinating Schwann cell	myelinating Schwann cell	8.68774	1.51638
MACA_21m_F_MUSCLE_55_ACACTGATCAGCATGT	Mouse	Mus musculus	Tabula Muris Senis	21-F-55	Limb Muscle	unknown	myelinating Schwann cell	myelinating Schwann cell	9.04968	1.42335
MACA_21m_F_MUSCLE_55_GGCGACTGTCTGCCAG	Mouse	Mus musculus	Tabula Muris Senis	21-F-55	Limb Muscle	unknown	myelinating Schwann cell	myelinating Schwann cell	9.35294	1.87546
MACA_24m_M_MUSCLE_58_ACTGTCCGTTGCTCCT	Mouse	Mus musculus	Tabula Muris Senis	24-M-58	Limb Muscle	unknown	myelinating Schwann cell	myelinating Schwann cell	8.44462	2.29673
MACA_24m_M_MUSCLE_58_CTCTACGAGTGGGTTG	Mouse	Mus musculus	Tabula Muris Senis	24-M-58	Limb Muscle	unknown	myelinating Schwann cell	myelinating Schwann cell	9.43656	1.9676
MACA_24m_M_MUSCLE_59_TCAGATGCAGGTGGAT	Mouse	Mus musculus	Tabula Muris Senis	24-M-59	Limb Muscle	unknown	myelinating Schwann cell	myelinating Schwann cell	9.37229	1.49593
MACA_24m_M_MUSCLE_60_CGAACATTCGTCCGTT	Mouse	Mus musculus	Tabula Muris Senis	24-M-60	Limb Muscle	unknown	myelinating Schwann cell	myelinating Schwann cell	8.70725	1.64658
10X_P2_4_CGTCTACAGAGTACAT	Mouse	Mus musculus	Tabula Muris Senis	30-M-4	Limb Muscle	nan	myelinating Schwann cell	myelinating Schwann cell	8.95511	1.83359
10X_P2_4_TACTCGCTCTGCTGTC	Mouse	Mus musculus	Tabula Muris Senis	30-M-4	Limb Muscle	nan	myelinating Schwann cell	myelinating Schwann cell	9.44025	2.40012
10X_P2_13_ATTCTACTCTACCTGC	Mouse	Mus musculus	Tabula Muris Senis	30-M-5	Limb Muscle	nan	myelinating Schwann cell	myelinating Schwann cell	8.87899	2.15659
10X_P2_13_GTATTCTTCTTTCCTC	Mouse	Mus musculus	Tabula Muris Senis	30-M-5	Limb Muscle	unknown	myelinating Schwann cell	myelinating Schwann cell	9.2935	2.2919
10X_P5_5_CGTGTCTGTAACGCGA	Mouse	Mus musculus	Tabula Muris Senis	1-M-62	Limb Muscle	unknown	myelinating Schwann cell	myelinating Schwann cell	9.29494	2.47541
10X_P5_5_GACGGCTCAGCGAACA	Mouse	Mus musculus	Tabula Muris Senis	1-M-62	Limb Muscle	unknown	myelinating Schwann cell	myelinating Schwann cell	9.52251	2.26868
10X_P5_5_GTCTCGTCACCAGCAC	Mouse	Mus musculus	Tabula Muris Senis	1-M-62	Limb Muscle	unknown	myelinating Schwann cell	myelinating Schwann cell	9.3014	1.62384
10X_P5_5_TTGGCAAAGAAGGTTT	Mouse	Mus musculus	Tabula Muris Senis	1-M-62	Limb Muscle	unknown	myelinating Schwann cell	myelinating Schwann cell	9.1106	1.70036
10X_P5_6_AGCATACCAATCCGAT	Mouse	Mus musculus	Tabula Muris Senis	1-M-63	Limb Muscle	unknown	myelinating Schwann cell	myelinating Schwann cell	9.23957	1.38484
10X_P5_6_CCTATTAAGGTGCAAC	Mouse	Mus musculus	Tabula Muris Senis	1-M-63	Limb Muscle	unknown	myelinating Schwann cell	myelinating Schwann cell	8.28594	2.59523
10X_P5_6_GACTAACAGATGTAAC	Mouse	Mus musculus	Tabula Muris Senis	1-M-63	Limb Muscle	unknown	myelinating Schwann cell	myelinating Schwann cell	9.22168	1.84191
10X_P5_6_GATCAGTAGAGAGCTC	Mouse	Mus musculus	Tabula Muris Senis	1-M-63	Limb Muscle	nan	myelinating Schwann cell	myelinating Schwann cell	8.93761	1.54821
10X_P5_6_TCGTACCCATCAGTAC	Mouse	Mus musculus	Tabula Muris Senis	1-M-63	Limb Muscle	nan	myelinating Schwann cell	myelinating Schwann cell	8.18937	1.91529
10X_P7_14_GGATTACGTCAACATC	Mouse	Mus musculus	Tabula Muris Senis	3-F-56	Limb Muscle	unknown	myelinating Schwann cell	myelinating Schwann cell	8.98399	1.32759
10X_P7_15_ATGTGTGGTCCTAGCG	Mouse	Mus musculus	Tabula Muris Senis	3-F-57	Limb Muscle	nan	myelinating Schwann cell	myelinating Schwann cell	9.60424	2.01935
MACA_18m_F_MUSCLE_50_pre_sort_AGCTCCTCATGACGGA	Mouse	Mus musculus	Tabula Muris Senis	18-F-50	Limb Muscle	unknown	non-myelinating Schwann cell	non-myelinating Schwann cell	5.52144	6.94829
MACA_18m_F_MUSCLE_50_pre_sort_TAGAGCTCATAACCTG	Mouse	Mus musculus	Tabula Muris Senis	18-F-50	Limb Muscle	nan	non-myelinating Schwann cell	non-myelinating Schwann cell	5.19376	2.77501
MACA_18m_M_MUSCLE_52_AAAGTAGAGCTCCCAG	Mouse	Mus musculus	Tabula Muris Senis	18-M-52	Limb Muscle	unknown	non-myelinating Schwann cell	non-myelinating Schwann cell	5.06392	4.27013
MACA_18m_M_MUSCLE_52_ACGATGTGTTACTGAC	Mouse	Mus musculus	Tabula Muris Senis	18-M-52	Limb Muscle	unknown	non-myelinating Schwann cell	non-myelinating Schwann cell	4.42601	6.7721
MACA_18m_M_MUSCLE_52_ATCATCTGTCAAAGAT	Mouse	Mus musculus	Tabula Muris Senis	18-M-52	Limb Muscle	unknown	non-myelinating Schwann cell	non-myelinating Schwann cell	4.85423	3.73679
MACA_18m_M_MUSCLE_52_CAGCTAAAGGACACCA	Mouse	Mus musculus	Tabula Muris Senis	18-M-52	Limb Muscle	nan	non-myelinating Schwann cell	non-myelinating Schwann cell	3.00088	5.61117
MACA_18m_M_MUSCLE_52_TCTTCGGTCTGCTGCT	Mouse	Mus musculus	Tabula Muris Senis	18-M-52	Limb Muscle	unknown	non-myelinating Schwann cell	non-myelinating Schwann cell	4.84898	3.10258
MACA_18m_M_MUSCLE_53_AGCAGCCCACGGACAA	Mouse	Mus musculus	Tabula Muris Senis	18-M-53	Limb Muscle	nan	non-myelinating Schwann cell	non-myelinating Schwann cell	4.0515	2.30905
MACA_18m_M_MUSCLE_53_CAGTAACAGCAACGGT	Mouse	Mus musculus	Tabula Muris Senis	18-M-53	Limb Muscle	unknown	non-myelinating Schwann cell	non-myelinating Schwann cell	5.37605	7.49688
MACA_18m_M_MUSCLE_53_CCTTTCTAGTTCGATC	Mouse	Mus musculus	Tabula Muris Senis	18-M-53	Limb Muscle	unknown	non-myelinating Schwann cell	non-myelinating Schwann cell	4.88562	4.74704
MACA_18m_M_MUSCLE_53_CTACCCAAGGGTCGAT	Mouse	Mus musculus	Tabula Muris Senis	18-M-53	Limb Muscle	nan	non-myelinating Schwann cell	non-myelinating Schwann cell	3.76377	4.31719
MACA_18m_M_MUSCLE_53_GGACAGAGTCTGCCAG	Mouse	Mus musculus	Tabula Muris Senis	18-M-53	Limb Muscle	unknown	non-myelinating Schwann cell	non-myelinating Schwann cell	3.95471	7.43093
MACA_21m_F_MUSCLE_54_CATCCACCACGTCAGC	Mouse	Mus musculus	Tabula Muris Senis	21-F-54	Limb Muscle	unknown	non-myelinating Schwann cell	non-myelinating Schwann cell	3.80956	3.0042
MACA_21m_F_MUSCLE_54_CGACCTTCATGGTTGT	Mouse	Mus musculus	Tabula Muris Senis	21-F-54	Limb Muscle	unknown	non-myelinating Schwann cell	Schwann cells	5.9952	2.77556
MACA_21m_F_MUSCLE_55_AAAGCAATCTTTAGTC	Mouse	Mus musculus	Tabula Muris Senis	21-F-55	Limb Muscle	nan	non-myelinating Schwann cell	non-myelinating Schwann cell	4.76953	2.12033
MACA_21m_F_MUSCLE_55_AATCGGTGTCTCCATC	Mouse	Mus musculus	Tabula Muris Senis	21-F-55	Limb Muscle	unknown	non-myelinating Schwann cell	Schwann cells	7.07327	4.13181
MACA_21m_F_MUSCLE_55_CGATGGCAGTGAACGC	Mouse	Mus musculus	Tabula Muris Senis	21-F-55	Limb Muscle	unknown	non-myelinating Schwann cell	non-myelinating Schwann cell	4.64143	3.58052
MACA_21m_F_MUSCLE_55_CGTGAGCGTAATCGTC	Mouse	Mus musculus	Tabula Muris Senis	21-F-55	Limb Muscle	unknown	non-myelinating Schwann cell	non-myelinating Schwann cell	5.11703	6.39816
MACA_21m_F_MUSCLE_55_CTCATTACAACCGCCA	Mouse	Mus musculus	Tabula Muris Senis	21-F-55	Limb Muscle	unknown	non-myelinating Schwann cell	Schwann cells	6.76783	4.65791
MACA_21m_F_MUSCLE_55_GTGGGTCTCTGCCAGG	Mouse	Mus musculus	Tabula Muris Senis	21-F-55	Limb Muscle	nan	non-myelinating Schwann cell	non-myelinating Schwann cell	5.63547	3.20038
MACA_24m_M_MUSCLE_58_GACCAATCATAGACTC	Mouse	Mus musculus	Tabula Muris Senis	24-M-58	Limb Muscle	nan	non-myelinating Schwann cell	non-myelinating Schwann cell	4.43206	1.85813
MACA_24m_M_MUSCLE_58_GACTACAAGAAGGTGA	Mouse	Mus musculus	Tabula Muris Senis	24-M-58	Limb Muscle	nan	non-myelinating Schwann cell	non-myelinating Schwann cell	4.09441	3.44479
MACA_24m_M_MUSCLE_58_GCGACCAAGAGACGAA	Mouse	Mus musculus	Tabula Muris Senis	24-M-58	Limb Muscle	nan	non-myelinating Schwann cell	non-myelinating Schwann cell	5.82992	3.42015
MACA_24m_M_MUSCLE_59_ATGAGGGCATACAGCT	Mouse	Mus musculus	Tabula Muris Senis	24-M-59	Limb Muscle	unknown	non-myelinating Schwann cell	Schwann cells	6.21858	4.90143
MACA_24m_M_MUSCLE_59_CGATTGACACCCATGG	Mouse	Mus musculus	Tabula Muris Senis	24-M-59	Limb Muscle	nan	non-myelinating Schwann cell	non-myelinating Schwann cell	5.32345	4.99529
MACA_24m_M_MUSCLE_59_GATTCAGTCTACCTGC	Mouse	Mus musculus	Tabula Muris Senis	24-M-59	Limb Muscle	unknown	non-myelinating Schwann cell	non-myelinating Schwann cell	4.77849	1.80395
MACA_24m_M_MUSCLE_59_GTGCTTCCAGCTGGCT	Mouse	Mus musculus	Tabula Muris Senis	24-M-59	Limb Muscle	unknown	non-myelinating Schwann cell	Schwann cells	7.29474	3.41874
MACA_24m_M_MUSCLE_59_TAGCCGGTCTGGTGTA	Mouse	Mus musculus	Tabula Muris Senis	24-M-59	Limb Muscle	unknown	non-myelinating Schwann cell	non-myelinating Schwann cell	5.32536	4.89318
MACA_24m_M_MUSCLE_60_CTGAAGTCACGCATCG	Mouse	Mus musculus	Tabula Muris Senis	24-M-60	Limb Muscle	unknown	non-myelinating Schwann cell	non-myelinating Schwann cell	4.29882	2.39632
MACA_24m_M_MUSCLE_60_GTTACAGCACGCTTTC	Mouse	Mus musculus	Tabula Muris Senis	24-M-60	Limb Muscle	unknown	non-myelinating Schwann cell	non-myelinating Schwann cell	4.50747	4.97492
MACA_24m_M_MUSCLE_60_TTTCCTCGTACTTAGC	Mouse	Mus musculus	Tabula Muris Senis	24-M-60	Limb Muscle	unknown	non-myelinating Schwann cell	non-myelinating Schwann cell	3.52639	6.23453
MACA_24m_M_MUSCLE_61_AGTAGTCCACCATGTA	Mouse	Mus musculus	Tabula Muris Senis	24-M-61	Limb Muscle	unknown	non-myelinating Schwann cell	Schwann cells	6.18144	3.70108
MACA_24m_M_MUSCLE_61_CGGAGTCAGTGTCTCA	Mouse	Mus musculus	Tabula Muris Senis	24-M-61	Limb Muscle	nan	non-myelinating Schwann cell	myelinating Schwann cell	8.54494	1.55822
MACA_24m_M_MUSCLE_61_GTTTCTATCGACGGAA	Mouse	Mus musculus	Tabula Muris Senis	24-M-61	Limb Muscle	unknown	non-myelinating Schwann cell	non-myelinating Schwann cell	4.46911	5.30444
MACA_24m_M_MUSCLE_61_TTGGCAAAGACTTGAA	Mouse	Mus musculus	Tabula Muris Senis	24-M-61	Limb Muscle	unknown	non-myelinating Schwann cell	Schwann cells	7.1986	2.60513
10X_P2_4_AAATGCCGTTGTTTGG	Mouse	Mus musculus	Tabula Muris Senis	30-M-4	Limb Muscle	nan	non-myelinating Schwann cell	Schwann cells	6.77827	3.65535
10X_P2_4_ACGGAGAGTTGATTCG	Mouse	Mus musculus	Tabula Muris Senis	30-M-4	Limb Muscle	unknown	non-myelinating Schwann cell	non-myelinating Schwann cell	4.25838	7.24374
10X_P2_4_CGGAGCTGTATTCTCT	Mouse	Mus musculus	Tabula Muris Senis	30-M-4	Limb Muscle	unknown	non-myelinating Schwann cell	Schwann cells	6.87519	3.2746
10X_P2_4_CGTAGGCGTGTAATGA	Mouse	Mus musculus	Tabula Muris Senis	30-M-4	Limb Muscle	unknown	non-myelinating Schwann cell	Schwann cells	7.48087	4.91586
10X_P2_4_GATCAGTTCTCACATT	Mouse	Mus musculus	Tabula Muris Senis	30-M-4	Limb Muscle	unknown	non-myelinating Schwann cell	Schwann cells	6.7173	3.23769
10X_P2_4_GTCGGGTTCTGCGTAA	Mouse	Mus musculus	Tabula Muris Senis	30-M-4	Limb Muscle	nan	non-myelinating Schwann cell	non-myelinating Schwann cell	5.45939	4.80296
10X_P2_4_GTTTCTAGTTATCACG	Mouse	Mus musculus	Tabula Muris Senis	30-M-4	Limb Muscle	unknown	non-myelinating Schwann cell	Schwann cells	6.72634	3.44486
10X_P2_4_TGCCCATAGATGCCTT	Mouse	Mus musculus	Tabula Muris Senis	30-M-4	Limb Muscle	unknown	non-myelinating Schwann cell	Schwann cells	6.91462	3.37251
10X_P2_4_TTGAACGGTAATCGTC	Mouse	Mus musculus	Tabula Muris Senis	30-M-4	Limb Muscle	unknown	non-myelinating Schwann cell	Schwann cells	6.74922	3.37831
10X_P2_4_TTGGAACTCTTCTGGC	Mouse	Mus musculus	Tabula Muris Senis	30-M-4	Limb Muscle	nan	non-myelinating Schwann cell	Schwann cells	6.82537	3.18035
10X_P2_13_AGCTCCTAGCGGATCA	Mouse	Mus musculus	Tabula Muris Senis	30-M-5	Limb Muscle	unknown	non-myelinating Schwann cell	non-myelinating Schwann cell	3.86838	2.49275
10X_P2_13_CATCGGGAGGAATTAC	Mouse	Mus musculus	Tabula Muris Senis	30-M-5	Limb Muscle	unknown	non-myelinating Schwann cell	non-myelinating Schwann cell	4.82149	3.63275
10X_P2_13_CATGCCTGTCCAAGTT	Mouse	Mus musculus	Tabula Muris Senis	30-M-5	Limb Muscle	nan	non-myelinating Schwann cell	non-myelinating Schwann cell	5.77331	4.64131
10X_P5_5_ACGGGCTTCATGTGGT	Mouse	Mus musculus	Tabula Muris Senis	1-M-62	Limb Muscle	unknown	non-myelinating Schwann cell	non-myelinating Schwann cell	5.69985	4.68938
10X_P5_5_ACTGCTCTCACGACTA	Mouse	Mus musculus	Tabula Muris Senis	1-M-62	Limb Muscle	nan	non-myelinating Schwann cell	Schwann cells	8.32781	4.76741
10X_P5_5_AGAGCTTAGACATAAC	Mouse	Mus musculus	Tabula Muris Senis	1-M-62	Limb Muscle	unknown	non-myelinating Schwann cell	non-myelinating Schwann cell	5.34152	2.54894
10X_P5_5_CAGCAGCAGACAATAC	Mouse	Mus musculus	Tabula Muris Senis	1-M-62	Limb Muscle	unknown	non-myelinating Schwann cell	non-myelinating Schwann cell	6.01546	4.44935
10X_P5_5_CGATGTACACTTCGAA	Mouse	Mus musculus	Tabula Muris Senis	1-M-62	Limb Muscle	unknown	non-myelinating Schwann cell	non-myelinating Schwann cell	4.4893	2.45454
10X_P5_5_CTGATAGGTTCAGGCC	Mouse	Mus musculus	Tabula Muris Senis	1-M-62	Limb Muscle	nan	non-myelinating Schwann cell	non-myelinating Schwann cell	5.43434	3.86606
10X_P5_5_GACAGAGCATTTCAGG	Mouse	Mus musculus	Tabula Muris Senis	1-M-62	Limb Muscle	unknown	non-myelinating Schwann cell	non-myelinating Schwann cell	4.61938	2.45078
10X_P5_5_GATGAGGGTTCCACGG	Mouse	Mus musculus	Tabula Muris Senis	1-M-62	Limb Muscle	unknown	non-myelinating Schwann cell	non-myelinating Schwann cell	4.89286	2.07824
10X_P5_5_GCATACAGTCTGGAGA	Mouse	Mus musculus	Tabula Muris Senis	1-M-62	Limb Muscle	unknown	non-myelinating Schwann cell	Schwann cells	6.12601	4.81622
10X_P5_5_GCTGCTTCACACCGAC	Mouse	Mus musculus	Tabula Muris Senis	1-M-62	Limb Muscle	unknown	non-myelinating Schwann cell	non-myelinating Schwann cell	5.24108	4.70991
10X_P5_5_GCTGGGTTCACCTTAT	Mouse	Mus musculus	Tabula Muris Senis	1-M-62	Limb Muscle	nan	non-myelinating Schwann cell	non-myelinating Schwann cell	4.35062	3.14709
10X_P5_5_GTACTTTTCACTTCAT	Mouse	Mus musculus	Tabula Muris Senis	1-M-62	Limb Muscle	unknown	non-myelinating Schwann cell	non-myelinating Schwann cell	5.05575	3.3096
10X_P5_5_GTATTCTTCTCCTATA	Mouse	Mus musculus	Tabula Muris Senis	1-M-62	Limb Muscle	unknown	non-myelinating Schwann cell	non-myelinating Schwann cell	5.2013	2.34133
10X_P5_5_GTCCTCAAGGAACTGC	Mouse	Mus musculus	Tabula Muris Senis	1-M-62	Limb Muscle	unknown	non-myelinating Schwann cell	non-myelinating Schwann cell	4.81381	1.85911
10X_P5_5_TACCTTAAGTGCTGCC	Mouse	Mus musculus	Tabula Muris Senis	1-M-62	Limb Muscle	unknown	non-myelinating Schwann cell	non-myelinating Schwann cell	5.47576	4.93777
10X_P5_6_AAGACCTGTTCCATGA	Mouse	Mus musculus	Tabula Muris Senis	1-M-63	Limb Muscle	nan	non-myelinating Schwann cell	non-myelinating Schwann cell	4.2706	6.67301
10X_P5_6_ACGAGGAAGCGTCAAG	Mouse	Mus musculus	Tabula Muris Senis	1-M-63	Limb Muscle	unknown	non-myelinating Schwann cell	non-myelinating Schwann cell	4.30406	2.06115
10X_P5_6_ACGATGTCACGGCTAC	Mouse	Mus musculus	Tabula Muris Senis	1-M-63	Limb Muscle	unknown	non-myelinating Schwann cell	non-myelinating Schwann cell	4.70123	1.61285
10X_P5_6_ACTGTCCAGAATTGTG	Mouse	Mus musculus	Tabula Muris Senis	1-M-63	Limb Muscle	unknown	non-myelinating Schwann cell	non-myelinating Schwann cell	4.28247	2.6532
10X_P5_6_CACATTTGTTGGACCC	Mouse	Mus musculus	Tabula Muris Senis	1-M-63	Limb Muscle	unknown	non-myelinating Schwann cell	non-myelinating Schwann cell	5.03935	2.17783
10X_P5_6_CATCAGAAGACCCACC	Mouse	Mus musculus	Tabula Muris Senis	1-M-63	Limb Muscle	unknown	non-myelinating Schwann cell	non-myelinating Schwann cell	4.53991	2.415
10X_P5_6_CATGGCGGTACGCACC	Mouse	Mus musculus	Tabula Muris Senis	1-M-63	Limb Muscle	unknown	non-myelinating Schwann cell	non-myelinating Schwann cell	5.60008	6.30906
10X_P5_6_CGTAGCGCAATGAAAC	Mouse	Mus musculus	Tabula Muris Senis	1-M-63	Limb Muscle	unknown	non-myelinating Schwann cell	Schwann cells	6.9816	3.72929
10X_P5_6_CTACATTCAATGAAAC	Mouse	Mus musculus	Tabula Muris Senis	1-M-63	Limb Muscle	unknown	non-myelinating Schwann cell	non-myelinating Schwann cell	5.01876	1.63489
10X_P5_6_CTACATTCAGGACGTA	Mouse	Mus musculus	Tabula Muris Senis	1-M-63	Limb Muscle	unknown	non-myelinating Schwann cell	Schwann cells	7.71338	1.87373
10X_P5_6_GACCAATGTGCACTTA	Mouse	Mus musculus	Tabula Muris Senis	1-M-63	Limb Muscle	unknown	non-myelinating Schwann cell	non-myelinating Schwann cell	5.885	2.80472
10X_P5_6_GCGACCAAGTCAAGGC	Mouse	Mus musculus	Tabula Muris Senis	1-M-63	Limb Muscle	unknown	non-myelinating Schwann cell	non-myelinating Schwann cell	5.21015	2.96472
10X_P5_6_GGGATGACAAGTAGTA	Mouse	Mus musculus	Tabula Muris Senis	1-M-63	Limb Muscle	unknown	non-myelinating Schwann cell	non-myelinating Schwann cell	4.62308	1.87716
10X_P5_6_GTCGGGTTCCAGAAGG	Mouse	Mus musculus	Tabula Muris Senis	1-M-63	Limb Muscle	unknown	non-myelinating Schwann cell	non-myelinating Schwann cell	4.81177	1.72327
10X_P5_6_TACCTTATCTGTGCAA	Mouse	Mus musculus	Tabula Muris Senis	1-M-63	Limb Muscle	unknown	non-myelinating Schwann cell	non-myelinating Schwann cell	4.68801	2.36858
10X_P5_6_TAGTTGGTCTCTAAGG	Mouse	Mus musculus	Tabula Muris Senis	1-M-63	Limb Muscle	unknown	non-myelinating Schwann cell	non-myelinating Schwann cell	4.5941	1.70369
10X_P5_6_TGACTAGTCAGGCCCA	Mouse	Mus musculus	Tabula Muris Senis	1-M-63	Limb Muscle	unknown	non-myelinating Schwann cell	non-myelinating Schwann cell	4.86781	2.25627
10X_P7_14_ACGATACCATATACGC	Mouse	Mus musculus	Tabula Muris Senis	3-F-56	Limb Muscle	unknown	non-myelinating Schwann cell	non-myelinating Schwann cell	5.41339	3.65669
10X_P7_14_GCTGCAGTCCGAATGT	Mouse	Mus musculus	Tabula Muris Senis	3-F-56	Limb Muscle	unknown	non-myelinating Schwann cell	non-myelinating Schwann cell	5.72382	6.20297
10X_P7_15_ACATCAGTCGGTCCGA	Mouse	Mus musculus	Tabula Muris Senis	3-F-57	Limb Muscle	unknown	non-myelinating Schwann cell	non-myelinating Schwann cell	4.08735	2.10958
10X_P7_15_CGGACTGGTGAGGCTA	Mouse	Mus musculus	Tabula Muris Senis	3-F-57	Limb Muscle	unknown	non-myelinating Schwann cell	non-myelinating Schwann cell	4.35623	2.22844
10X_P7_15_CGGAGTCCAGACAAAT	Mouse	Mus musculus	Tabula Muris Senis	3-F-57	Limb Muscle	unknown	non-myelinating Schwann cell	non-myelinating Schwann cell	4.43823	1.90326
10X_P7_15_GGCTGGTTCGGACAAG	Mouse	Mus musculus	Tabula Muris Senis	3-F-57	Limb Muscle	nan	non-myelinating Schwann cell	non-myelinating Schwann cell	5.50182	2.79999
10X_P7_15_TGACTTTCACGAAAGC	Mouse	Mus musculus	Tabula Muris Senis	3-F-57	Limb Muscle	nan	non-myelinating Schwann cell	non-myelinating Schwann cell	4.56047	2.13584
MACA_18m_F_MUSCLE_50_pre_sort_ACTGCTCGTAGTGAAT	Mouse	Mus musculus	Tabula Muris Senis	18-F-50	Limb Muscle	unknown	terminal Schwann cell	terminal Schwann cell	7.88437	7.82514
MACA_18m_F_MUSCLE_50_pre_sort_ACTTGTTCAGGTGGAT	Mouse	Mus musculus	Tabula Muris Senis	18-F-50	Limb Muscle	unknown	terminal Schwann cell	terminal Schwann cell	7.73372	7.75881
MACA_18m_F_MUSCLE_50_pre_sort_AGGCCACTCCTCCTAG	Mouse	Mus musculus	Tabula Muris Senis	18-F-50	Limb Muscle	nan	terminal Schwann cell	Schwann cells	6.00362	8.34358
MACA_18m_F_MUSCLE_50_pre_sort_AGTGTCACAAGACACG	Mouse	Mus musculus	Tabula Muris Senis	18-F-50	Limb Muscle	unknown	terminal Schwann cell	terminal Schwann cell	7.42983	8.78532
MACA_18m_F_MUSCLE_50_pre_sort_ATTACTCTCTGCAAGT	Mouse	Mus musculus	Tabula Muris Senis	18-F-50	Limb Muscle	unknown	terminal Schwann cell	terminal Schwann cell	7.59926	8.82446
MACA_18m_F_MUSCLE_50_pre_sort_CATCGGGTCCAGAGGA	Mouse	Mus musculus	Tabula Muris Senis	18-F-50	Limb Muscle	unknown	terminal Schwann cell	terminal Schwann cell	7.02556	8.87439
MACA_18m_F_MUSCLE_50_pre_sort_GACTACATCGCCAAAT	Mouse	Mus musculus	Tabula Muris Senis	18-F-50	Limb Muscle	unknown	terminal Schwann cell	terminal Schwann cell	8.24115	5.9855
MACA_18m_F_MUSCLE_50_pre_sort_GCAGTTATCGGCGCAT	Mouse	Mus musculus	Tabula Muris Senis	18-F-50	Limb Muscle	unknown	terminal Schwann cell	Schwann cells	7.37016	3.37203
MACA_18m_F_MUSCLE_50_pre_sort_TACTTACGTTTAGGAA	Mouse	Mus musculus	Tabula Muris Senis	18-F-50	Limb Muscle	nan	terminal Schwann cell	terminal Schwann cell	8.26139	7.14415
MACA_18m_F_MUSCLE_51_pre_sort_CGGACTGTCGTCTGAA	Mouse	Mus musculus	Tabula Muris Senis	18-F-51	Limb Muscle	nan	terminal Schwann cell	terminal Schwann cell	8.43922	7.73646
MACA_18m_M_MUSCLE_52_CCAATCCAGTGTACCT	Mouse	Mus musculus	Tabula Muris Senis	18-M-52	Limb Muscle	nan	terminal Schwann cell	terminal Schwann cell	7.77376	6.86716
MACA_18m_M_MUSCLE_52_CGAATGTTCGTTTAGG	Mouse	Mus musculus	Tabula Muris Senis	18-M-52	Limb Muscle	unknown	terminal Schwann cell	terminal Schwann cell	7.62829	8.47316
MACA_18m_M_MUSCLE_52_GATGAAAGTTCACCTC	Mouse	Mus musculus	Tabula Muris Senis	18-M-52	Limb Muscle	nan	terminal Schwann cell	terminal Schwann cell	6.67104	8.28703
MACA_18m_M_MUSCLE_52_TACGGTATCGCCTGAG	Mouse	Mus musculus	Tabula Muris Senis	18-M-52	Limb Muscle	unknown	terminal Schwann cell	terminal Schwann cell	7.75152	8.41222
MACA_18m_M_MUSCLE_52_TAGACCAAGACTTGAA	Mouse	Mus musculus	Tabula Muris Senis	18-M-52	Limb Muscle	nan	terminal Schwann cell	terminal Schwann cell	7.56876	8.93887
MACA_18m_M_MUSCLE_53_ACCCACTCAGGTTTCA	Mouse	Mus musculus	Tabula Muris Senis	18-M-53	Limb Muscle	nan	terminal Schwann cell	terminal Schwann cell	9.15374	6.00075
MACA_18m_M_MUSCLE_53_ACTGTCCAGAGCCTAG	Mouse	Mus musculus	Tabula Muris Senis	18-M-53	Limb Muscle	unknown	terminal Schwann cell	Schwann cells	6.26118	8.20411
MACA_18m_M_MUSCLE_53_CAGCAGCTCCGGGTGT	Mouse	Mus musculus	Tabula Muris Senis	18-M-53	Limb Muscle	unknown	terminal Schwann cell	terminal Schwann cell	7.41745	8.1045
MACA_18m_M_MUSCLE_53_CTTCTCTTCTTGCATT	Mouse	Mus musculus	Tabula Muris Senis	18-M-53	Limb Muscle	unknown	terminal Schwann cell	terminal Schwann cell	8.18178	8.00086
MACA_18m_M_MUSCLE_53_TACGGATAGCTCCCAG	Mouse	Mus musculus	Tabula Muris Senis	18-M-53	Limb Muscle	nan	terminal Schwann cell	terminal Schwann cell	8.11184	7.98512
MACA_18m_M_MUSCLE_53_TAGACCAAGCTAGTCT	Mouse	Mus musculus	Tabula Muris Senis	18-M-53	Limb Muscle	nan	terminal Schwann cell	terminal Schwann cell	8.59242	6.78105
MACA_18m_M_MUSCLE_53_TAGTGGTTCTTGTACT	Mouse	Mus musculus	Tabula Muris Senis	18-M-53	Limb Muscle	nan	terminal Schwann cell	terminal Schwann cell	8.24338	7.24829
MACA_21m_F_MUSCLE_54_ACACTGAAGCTAAGAT	Mouse	Mus musculus	Tabula Muris Senis	21-F-54	Limb Muscle	unknown	terminal Schwann cell	terminal Schwann cell	8.43262	5.83487
MACA_21m_F_MUSCLE_54_AGTGAGGAGCCGTCGT	Mouse	Mus musculus	Tabula Muris Senis	21-F-54	Limb Muscle	nan	terminal Schwann cell	terminal Schwann cell	8.54719	6.29447
MACA_21m_F_MUSCLE_54_CACCAGGTCCTAGTGA	Mouse	Mus musculus	Tabula Muris Senis	21-F-54	Limb Muscle	nan	terminal Schwann cell	terminal Schwann cell	7.07014	8.16775
MACA_21m_F_MUSCLE_54_CATGGCGAGTCAAGGC	Mouse	Mus musculus	Tabula Muris Senis	21-F-54	Limb Muscle	unknown	terminal Schwann cell	terminal Schwann cell	7.14034	8.52056
MACA_21m_F_MUSCLE_54_CGTAGCGTCGATGAGG	Mouse	Mus musculus	Tabula Muris Senis	21-F-54	Limb Muscle	unknown	terminal Schwann cell	terminal Schwann cell	8.67199	5.53649
MACA_21m_F_MUSCLE_54_CTAATGGGTTCCACGG	Mouse	Mus musculus	Tabula Muris Senis	21-F-54	Limb Muscle	unknown	terminal Schwann cell	terminal Schwann cell	7.45177	8.92105
MACA_21m_F_MUSCLE_54_GATCGCGCATCTATGG	Mouse	Mus musculus	Tabula Muris Senis	21-F-54	Limb Muscle	unknown	terminal Schwann cell	terminal Schwann cell	8.33058	7.31948
MACA_21m_F_MUSCLE_54_TATGCCCTCATGTCTT	Mouse	Mus musculus	Tabula Muris Senis	21-F-54	Limb Muscle	unknown	terminal Schwann cell	terminal Schwann cell	7.76617	5.4185
MACA_21m_F_MUSCLE_55_CAACTAGAGAGACTAT	Mouse	Mus musculus	Tabula Muris Senis	21-F-55	Limb Muscle	unknown	terminal Schwann cell	terminal Schwann cell	7.29148	8.92179
MACA_21m_F_MUSCLE_55_CGGACTGTCTTGTATC	Mouse	Mus musculus	Tabula Muris Senis	21-F-55	Limb Muscle	nan	terminal Schwann cell	terminal Schwann cell	8.90922	6.57059
MACA_21m_F_MUSCLE_55_GACGGCTCATTAACCG	Mouse	Mus musculus	Tabula Muris Senis	21-F-55	Limb Muscle	nan	terminal Schwann cell	terminal Schwann cell	6.8705	8.61534
MACA_21m_F_MUSCLE_55_GGGTCTGGTCTCCACT	Mouse	Mus musculus	Tabula Muris Senis	21-F-55	Limb Muscle	unknown	terminal Schwann cell	non-myelinating Schwann cell	5.97524	7.76429
MACA_21m_F_MUSCLE_55_TTCGAAGCACCTATCC	Mouse	Mus musculus	Tabula Muris Senis	21-F-55	Limb Muscle	unknown	terminal Schwann cell	terminal Schwann cell	7.679	7.69565
MACA_24m_M_MUSCLE_58_AAGGCAGCAAATACAG	Mouse	Mus musculus	Tabula Muris Senis	24-M-58	Limb Muscle	unknown	terminal Schwann cell	terminal Schwann cell	8.94515	6.41411
MACA_24m_M_MUSCLE_58_ACGAGCCAGGATGCGT	Mouse	Mus musculus	Tabula Muris Senis	24-M-58	Limb Muscle	unknown	terminal Schwann cell	terminal Schwann cell	8.50632	5.84872
MACA_24m_M_MUSCLE_58_ATTATCCTCGTTGCCT	Mouse	Mus musculus	Tabula Muris Senis	24-M-58	Limb Muscle	unknown	terminal Schwann cell	terminal Schwann cell	8.77351	6.49786
MACA_24m_M_MUSCLE_58_CACACCTTCTACCTGC	Mouse	Mus musculus	Tabula Muris Senis	24-M-58	Limb Muscle	unknown	terminal Schwann cell	terminal Schwann cell	7.55548	5.46154
MACA_24m_M_MUSCLE_58_CGTCTACAGGCTAGAC	Mouse	Mus musculus	Tabula Muris Senis	24-M-58	Limb Muscle	nan	terminal Schwann cell	terminal Schwann cell	6.69263	8.43609
MACA_24m_M_MUSCLE_58_CTCACACGTAGAGCTG	Mouse	Mus musculus	Tabula Muris Senis	24-M-58	Limb Muscle	unknown	terminal Schwann cell	terminal Schwann cell	7.77609	6.25741
MACA_24m_M_MUSCLE_58_TGACTTTGTTCACGGC	Mouse	Mus musculus	Tabula Muris Senis	24-M-58	Limb Muscle	unknown	terminal Schwann cell	non-myelinating Schwann cell	5.66642	7.70951
MACA_24m_M_MUSCLE_58_TGCGCAGTCCGGGTGT	Mouse	Mus musculus	Tabula Muris Senis	24-M-58	Limb Muscle	nan	terminal Schwann cell	terminal Schwann cell	8.11965	6.50407
MACA_24m_M_MUSCLE_59_AAACGGGGTTTCCACC	Mouse	Mus musculus	Tabula Muris Senis	24-M-59	Limb Muscle	unknown	terminal Schwann cell	terminal Schwann cell	8.45183	5.86024
MACA_24m_M_MUSCLE_59_AAGGAGCCATCAGTAC	Mouse	Mus musculus	Tabula Muris Senis	24-M-59	Limb Muscle	unknown	terminal Schwann cell	terminal Schwann cell	7.85052	7.44436
MACA_24m_M_MUSCLE_59_ACTGAACCAAGTTAAG	Mouse	Mus musculus	Tabula Muris Senis	24-M-59	Limb Muscle	nan	terminal Schwann cell	terminal Schwann cell	7.85079	8.54139
MACA_24m_M_MUSCLE_59_ATCATCTCAGTCGATT	Mouse	Mus musculus	Tabula Muris Senis	24-M-59	Limb Muscle	nan	terminal Schwann cell	terminal Schwann cell	7.01974	8.52876
MACA_24m_M_MUSCLE_59_CGGACGTGTCCAAGTT	Mouse	Mus musculus	Tabula Muris Senis	24-M-59	Limb Muscle	unknown	terminal Schwann cell	terminal Schwann cell	9.09948	6.36021
MACA_24m_M_MUSCLE_59_GACGGCTAGTCTCAAC	Mouse	Mus musculus	Tabula Muris Senis	24-M-59	Limb Muscle	unknown	terminal Schwann cell	terminal Schwann cell	7.10942	8.49855
MACA_24m_M_MUSCLE_59_GCTGCGAGTGATAAAC	Mouse	Mus musculus	Tabula Muris Senis	24-M-59	Limb Muscle	unknown	terminal Schwann cell	terminal Schwann cell	9.02431	6.5112
MACA_24m_M_MUSCLE_59_GTATTCTAGACACGAC	Mouse	Mus musculus	Tabula Muris Senis	24-M-59	Limb Muscle	unknown	terminal Schwann cell	terminal Schwann cell	7.4663	8.60078
MACA_24m_M_MUSCLE_59_GTCGGGTGTAGCTGCC	Mouse	Mus musculus	Tabula Muris Senis	24-M-59	Limb Muscle	nan	terminal Schwann cell	terminal Schwann cell	7.87886	5.17592
MACA_24m_M_MUSCLE_59_TGCCCTACAAGACGTG	Mouse	Mus musculus	Tabula Muris Senis	24-M-59	Limb Muscle	nan	terminal Schwann cell	terminal Schwann cell	6.77696	7.43054
MACA_24m_M_MUSCLE_60_ACACTGAAGTGGTCCC	Mouse	Mus musculus	Tabula Muris Senis	24-M-60	Limb Muscle	unknown	terminal Schwann cell	terminal Schwann cell	8.0957	5.42762
MACA_24m_M_MUSCLE_60_GTTAAGCAGACCTTTG	Mouse	Mus musculus	Tabula Muris Senis	24-M-60	Limb Muscle	unknown	terminal Schwann cell	terminal Schwann cell	7.29673	6.52885
MACA_24m_M_MUSCLE_60_TTGGAACCACTACAGT	Mouse	Mus musculus	Tabula Muris Senis	24-M-60	Limb Muscle	nan	terminal Schwann cell	terminal Schwann cell	7.43048	5.73042
MACA_24m_M_MUSCLE_61_CATCGAAAGCCCAACC	Mouse	Mus musculus	Tabula Muris Senis	24-M-61	Limb Muscle	nan	terminal Schwann cell	terminal Schwann cell	8.34214	5.74391
MACA_24m_M_MUSCLE_61_GCCTCTAAGCTGCCCA	Mouse	Mus musculus	Tabula Muris Senis	24-M-61	Limb Muscle	unknown	terminal Schwann cell	terminal Schwann cell	8.7804	6.68326
MACA_24m_M_MUSCLE_61_TCGTACCGTCTAGAGG	Mouse	Mus musculus	Tabula Muris Senis	24-M-61	Limb Muscle	unknown	terminal Schwann cell	terminal Schwann cell	6.98748	8.76285
10X_P2_4_AACTCAGAGGACAGAA	Mouse	Mus musculus	Tabula Muris Senis	30-M-4	Limb Muscle	unknown	terminal Schwann cell	non-myelinating Schwann cell	6.16126	7.63888
10X_P2_4_AAGGTTCAGACCACGA	Mouse	Mus musculus	Tabula Muris Senis	30-M-4	Limb Muscle	unknown	terminal Schwann cell	terminal Schwann cell	7.59716	7.02416
10X_P2_4_ATTACTCTCTGCCCTA	Mouse	Mus musculus	Tabula Muris Senis	30-M-4	Limb Muscle	unknown	terminal Schwann cell	terminal Schwann cell	7.83728	6.29133
10X_P2_4_CAAGGCCTCCGAACGC	Mouse	Mus musculus	Tabula Muris Senis	30-M-4	Limb Muscle	unknown	terminal Schwann cell	terminal Schwann cell	7.48952	8.53094
10X_P2_4_CAGCGACGTAAGTGTA	Mouse	Mus musculus	Tabula Muris Senis	30-M-4	Limb Muscle	unknown	terminal Schwann cell	terminal Schwann cell	7.74702	5.71142
10X_P2_4_CATATTCGTAGGGACT	Mouse	Mus musculus	Tabula Muris Senis	30-M-4	Limb Muscle	nan	terminal Schwann cell	terminal Schwann cell	7.4368	5.61583
10X_P2_4_GCAGTTAGTAAACGCG	Mouse	Mus musculus	Tabula Muris Senis	30-M-4	Limb Muscle	nan	terminal Schwann cell	terminal Schwann cell	7.03945	6.25812
10X_P2_4_TTCTACACAAACGTGG	Mouse	Mus musculus	Tabula Muris Senis	30-M-4	Limb Muscle	nan	terminal Schwann cell	terminal Schwann cell	6.52438	8.37904
10X_P2_13_AACTCTTCATCCCACT	Mouse	Mus musculus	Tabula Muris Senis	30-M-5	Limb Muscle	unknown	terminal Schwann cell	terminal Schwann cell	7.28468	8.02534
10X_P2_13_ACGAGCCGTCGACTAT	Mouse	Mus musculus	Tabula Muris Senis	30-M-5	Limb Muscle	nan	terminal Schwann cell	terminal Schwann cell	6.88725	7.29522
10X_P2_13_ATAGACCCATGACGGA	Mouse	Mus musculus	Tabula Muris Senis	30-M-5	Limb Muscle	unknown	terminal Schwann cell	terminal Schwann cell	8.1402	5.24967
10X_P2_13_ATTGGTGCAATGACCT	Mouse	Mus musculus	Tabula Muris Senis	30-M-5	Limb Muscle	unknown	terminal Schwann cell	terminal Schwann cell	7.09271	7.67876
10X_P2_13_CACAAACGTTCCCTTG	Mouse	Mus musculus	Tabula Muris Senis	30-M-5	Limb Muscle	nan	terminal Schwann cell	terminal Schwann cell	6.82022	8.28443
10X_P2_13_CGATTGAAGTGCAAGC	Mouse	Mus musculus	Tabula Muris Senis	30-M-5	Limb Muscle	nan	terminal Schwann cell	terminal Schwann cell	6.70281	7.81949
10X_P2_13_CGCTTCATCGAACTGT	Mouse	Mus musculus	Tabula Muris Senis	30-M-5	Limb Muscle	unknown	terminal Schwann cell	terminal Schwann cell	7.05954	8.03535
10X_P2_13_CGGCTAGTCATACGGT	Mouse	Mus musculus	Tabula Muris Senis	30-M-5	Limb Muscle	unknown	terminal Schwann cell	terminal Schwann cell	8.61585	6.05316
10X_P2_13_CGTTCTGAGTTCCACA	Mouse	Mus musculus	Tabula Muris Senis	30-M-5	Limb Muscle	unknown	terminal Schwann cell	terminal Schwann cell	7.90149	5.7778
10X_P2_13_CTTAACTGTTGCGCAC	Mouse	Mus musculus	Tabula Muris Senis	30-M-5	Limb Muscle	unknown	terminal Schwann cell	terminal Schwann cell	7.48539	7.52651
10X_P2_13_GAGTCCGAGGTGATAT	Mouse	Mus musculus	Tabula Muris Senis	30-M-5	Limb Muscle	unknown	terminal Schwann cell	terminal Schwann cell	7.64813	8.02312
10X_P2_13_GATCGATTCGACCAGC	Mouse	Mus musculus	Tabula Muris Senis	30-M-5	Limb Muscle	unknown	terminal Schwann cell	terminal Schwann cell	8.1602	6.53055
10X_P2_13_GGCCGATGTGTCCTCT	Mouse	Mus musculus	Tabula Muris Senis	30-M-5	Limb Muscle	unknown	terminal Schwann cell	terminal Schwann cell	8.55986	6.7156
10X_P2_13_GTCCTCATCTGTCTAT	Mouse	Mus musculus	Tabula Muris Senis	30-M-5	Limb Muscle	unknown	terminal Schwann cell	terminal Schwann cell	7.18597	7.23508
10X_P2_13_GTTTCTAGTAAGTGTA	Mouse	Mus musculus	Tabula Muris Senis	30-M-5	Limb Muscle	unknown	terminal Schwann cell	terminal Schwann cell	6.994	7.29581
10X_P2_13_TCGTACCAGATGTGTA	Mouse	Mus musculus	Tabula Muris Senis	30-M-5	Limb Muscle	unknown	terminal Schwann cell	terminal Schwann cell	7.55873	6.31244
10X_P2_13_TGTTCCGGTTGGTTTG	Mouse	Mus musculus	Tabula Muris Senis	30-M-5	Limb Muscle	unknown	terminal Schwann cell	terminal Schwann cell	6.72808	8.14307
10X_P2_13_TTGGCAAAGCGACGTA	Mouse	Mus musculus	Tabula Muris Senis	30-M-5	Limb Muscle	unknown	terminal Schwann cell	terminal Schwann cell	7.17377	8.34332
10X_P5_5_ACACCCTTCACTTATC	Mouse	Mus musculus	Tabula Muris Senis	1-M-62	Limb Muscle	nan	terminal Schwann cell	terminal Schwann cell	7.31169	7.89814
10X_P5_5_ACTTTCAGTTTAGCTG	Mouse	Mus musculus	Tabula Muris Senis	1-M-62	Limb Muscle	unknown	terminal Schwann cell	terminal Schwann cell	8.06328	7.75248
10X_P5_5_AGCAGCCAGGAGTTTA	Mouse	Mus musculus	Tabula Muris Senis	1-M-62	Limb Muscle	nan	terminal Schwann cell	terminal Schwann cell	8.50005	6.18817
10X_P5_5_CAACCTCCACTACAGT	Mouse	Mus musculus	Tabula Muris Senis	1-M-62	Limb Muscle	unknown	terminal Schwann cell	terminal Schwann cell	7.45109	7.84261
10X_P5_5_CAAGAAATCTGCCAGG	Mouse	Mus musculus	Tabula Muris Senis	1-M-62	Limb Muscle	unknown	terminal Schwann cell	non-myelinating Schwann cell	6.23439	6.06711
10X_P5_5_CATCAAGCACTGTTAG	Mouse	Mus musculus	Tabula Muris Senis	1-M-62	Limb Muscle	unknown	terminal Schwann cell	terminal Schwann cell	8.90884	6.19346
10X_P5_5_CGAACATAGTACGTTC	Mouse	Mus musculus	Tabula Muris Senis	1-M-62	Limb Muscle	unknown	terminal Schwann cell	terminal Schwann cell	7.40244	7.29241
10X_P5_5_CGACTTCTCTAACGGT	Mouse	Mus musculus	Tabula Muris Senis	1-M-62	Limb Muscle	unknown	terminal Schwann cell	terminal Schwann cell	7.39491	5.38868
10X_P5_5_CGAGCACAGGGATGGG	Mouse	Mus musculus	Tabula Muris Senis	1-M-62	Limb Muscle	nan	terminal Schwann cell	non-myelinating Schwann cell	6.21946	7.56166
10X_P5_5_CGATGTACATCGGGTC	Mouse	Mus musculus	Tabula Muris Senis	1-M-62	Limb Muscle	unknown	terminal Schwann cell	terminal Schwann cell	7.127	7.93489
10X_P5_5_CTACGTCTCTTGCATT	Mouse	Mus musculus	Tabula Muris Senis	1-M-62	Limb Muscle	unknown	terminal Schwann cell	terminal Schwann cell	7.62657	8.36866
10X_P5_5_CTGAAACCACCTATCC	Mouse	Mus musculus	Tabula Muris Senis	1-M-62	Limb Muscle	unknown	terminal Schwann cell	terminal Schwann cell	7.811	7.93407
10X_P5_5_GCAATCATCGTGGGAA	Mouse	Mus musculus	Tabula Muris Senis	1-M-62	Limb Muscle	unknown	terminal Schwann cell	terminal Schwann cell	7.67102	8.56874
10X_P5_5_GCGGGTTTCCAGAGGA	Mouse	Mus musculus	Tabula Muris Senis	1-M-62	Limb Muscle	unknown	terminal Schwann cell	terminal Schwann cell	9.03898	6.28607
10X_P5_5_GGATTACTCATCACCC	Mouse	Mus musculus	Tabula Muris Senis	1-M-62	Limb Muscle	unknown	terminal Schwann cell	terminal Schwann cell	8.00954	8.05966
10X_P5_5_GGGCACTCAAACGCGA	Mouse	Mus musculus	Tabula Muris Senis	1-M-62	Limb Muscle	unknown	terminal Schwann cell	terminal Schwann cell	8.12937	5.54959
10X_P5_5_GTGAAGGGTATGGTTC	Mouse	Mus musculus	Tabula Muris Senis	1-M-62	Limb Muscle	unknown	terminal Schwann cell	terminal Schwann cell	8.04923	8.48685
10X_P5_5_TCGGGACGTAGGACAC	Mouse	Mus musculus	Tabula Muris Senis	1-M-62	Limb Muscle	unknown	terminal Schwann cell	terminal Schwann cell	8.08148	5.37126
10X_P5_5_TGGGCGTTCAGGATCT	Mouse	Mus musculus	Tabula Muris Senis	1-M-62	Limb Muscle	unknown	terminal Schwann cell	terminal Schwann cell	9.03136	5.83913
10X_P5_5_TTCCCAGCAAGTCTAC	Mouse	Mus musculus	Tabula Muris Senis	1-M-62	Limb Muscle	unknown	terminal Schwann cell	terminal Schwann cell	7.47463	8.2755
10X_P5_6_AGTCTTTGTTAAGATG	Mouse	Mus musculus	Tabula Muris Senis	1-M-63	Limb Muscle	unknown	terminal Schwann cell	terminal Schwann cell	8.42442	6.42263
10X_P5_6_CAAGTTGAGCATCATC	Mouse	Mus musculus	Tabula Muris Senis	1-M-63	Limb Muscle	unknown	terminal Schwann cell	terminal Schwann cell	7.8269	8.68991
10X_P5_6_CAGCGACAGCTGCGAA	Mouse	Mus musculus	Tabula Muris Senis	1-M-63	Limb Muscle	nan	terminal Schwann cell	terminal Schwann cell	7.21911	8.65753
10X_P5_6_CATCGGGAGGGAACGG	Mouse	Mus musculus	Tabula Muris Senis	1-M-63	Limb Muscle	unknown	terminal Schwann cell	terminal Schwann cell	8.03867	8.12592
10X_P5_6_CATGCCTTCAGTTTGG	Mouse	Mus musculus	Tabula Muris Senis	1-M-63	Limb Muscle	unknown	terminal Schwann cell	terminal Schwann cell	7.71297	8.27864
10X_P5_6_CGGACTGAGGCAGGTT	Mouse	Mus musculus	Tabula Muris Senis	1-M-63	Limb Muscle	unknown	terminal Schwann cell	terminal Schwann cell	6.97446	8.17903
10X_P5_6_CGGACTGCAAGGTTCT	Mouse	Mus musculus	Tabula Muris Senis	1-M-63	Limb Muscle	unknown	terminal Schwann cell	terminal Schwann cell	8.07118	5.92037
10X_P5_6_CGTTAGACACGGACAA	Mouse	Mus musculus	Tabula Muris Senis	1-M-63	Limb Muscle	unknown	terminal Schwann cell	terminal Schwann cell	8.80187	6.29787
10X_P5_6_CTCGTACTCGTCGTTC	Mouse	Mus musculus	Tabula Muris Senis	1-M-63	Limb Muscle	unknown	terminal Schwann cell	terminal Schwann cell	8.5152	6.19084
10X_P5_6_GATCGTATCTGTCTAT	Mouse	Mus musculus	Tabula Muris Senis	1-M-63	Limb Muscle	unknown	terminal Schwann cell	terminal Schwann cell	7.88656	8.66071
10X_P5_6_GCTTCCATCGTCCGTT	Mouse	Mus musculus	Tabula Muris Senis	1-M-63	Limb Muscle	unknown	terminal Schwann cell	terminal Schwann cell	7.9978	5.36251
10X_P5_6_GTAACGTAGTTAAGTG	Mouse	Mus musculus	Tabula Muris Senis	1-M-63	Limb Muscle	nan	terminal Schwann cell	terminal Schwann cell	7.02037	8.67495
10X_P5_6_GTACGTACAGTCGATT	Mouse	Mus musculus	Tabula Muris Senis	1-M-63	Limb Muscle	unknown	terminal Schwann cell	terminal Schwann cell	7.65674	8.2827
10X_P5_6_GTCTCGTAGTAGCCGA	Mouse	Mus musculus	Tabula Muris Senis	1-M-63	Limb Muscle	unknown	terminal Schwann cell	terminal Schwann cell	8.50129	7.02744
10X_P5_6_GTGGGTCAGAGACTAT	Mouse	Mus musculus	Tabula Muris Senis	1-M-63	Limb Muscle	unknown	terminal Schwann cell	non-myelinating Schwann cell	5.9	5.97644
10X_P5_6_TACTTACTCTTACCTA	Mouse	Mus musculus	Tabula Muris Senis	1-M-63	Limb Muscle	unknown	terminal Schwann cell	terminal Schwann cell	8.4101	6.89334
10X_P5_6_TAGACCAGTAAATGTG	Mouse	Mus musculus	Tabula Muris Senis	1-M-63	Limb Muscle	unknown	terminal Schwann cell	terminal Schwann cell	6.93051	8.5421
10X_P5_6_TCAATCTGTCGAAAGC	Mouse	Mus musculus	Tabula Muris Senis	1-M-63	Limb Muscle	unknown	terminal Schwann cell	terminal Schwann cell	7.9616	7.68338
10X_P5_6_TGGGCGTAGTGAAGAG	Mouse	Mus musculus	Tabula Muris Senis	1-M-63	Limb Muscle	unknown	terminal Schwann cell	terminal Schwann cell	8.28774	7.60675
10X_P5_6_TTTCCTCCACTTCGAA	Mouse	Mus musculus	Tabula Muris Senis	1-M-63	Limb Muscle	unknown	terminal Schwann cell	terminal Schwann cell	8.264	6.28158
10X_P7_14_AAGCCGCTCCTAGAAC	Mouse	Mus musculus	Tabula Muris Senis	3-F-56	Limb Muscle	unknown	terminal Schwann cell	Schwann cells	6.41109	7.72124
10X_P7_14_ATTGGTGGTTCAGACT	Mouse	Mus musculus	Tabula Muris Senis	3-F-56	Limb Muscle	nan	terminal Schwann cell	terminal Schwann cell	8.16974	5.79185
10X_P7_14_CAGTAACAGCTCCTTC	Mouse	Mus musculus	Tabula Muris Senis	3-F-56	Limb Muscle	unknown	terminal Schwann cell	terminal Schwann cell	6.93056	7.80092
10X_P7_14_GGTGAAGGTTCTGGTA	Mouse	Mus musculus	Tabula Muris Senis	3-F-56	Limb Muscle	unknown	terminal Schwann cell	terminal Schwann cell	6.51538	8.65284
10X_P7_14_GTTACAGGTAGCACGA	Mouse	Mus musculus	Tabula Muris Senis	3-F-56	Limb Muscle	unknown	terminal Schwann cell	terminal Schwann cell	6.97798	7.61535
10X_P7_14_TAGTTGGTCCTGCCAT	Mouse	Mus musculus	Tabula Muris Senis	3-F-56	Limb Muscle	unknown	terminal Schwann cell	terminal Schwann cell	8.57719	5.98169
10X_P7_14_TGGACGCAGCGTTTAC	Mouse	Mus musculus	Tabula Muris Senis	3-F-56	Limb Muscle	nan	terminal Schwann cell	terminal Schwann cell	8.11558	7.1782
10X_P7_15_ACAGCCGAGACTTTCG	Mouse	Mus musculus	Tabula Muris Senis	3-F-57	Limb Muscle	unknown	terminal Schwann cell	terminal Schwann cell	9.00012	5.88003
10X_P7_15_AGACGTTCAGGCTGAA	Mouse	Mus musculus	Tabula Muris Senis	3-F-57	Limb Muscle	unknown	terminal Schwann cell	terminal Schwann cell	8.48077	6.99721
10X_P7_15_CAACTAGCACATCCAA	Mouse	Mus musculus	Tabula Muris Senis	3-F-57	Limb Muscle	unknown	terminal Schwann cell	terminal Schwann cell	7.367	8.22098
10X_P7_15_CACCACTGTTCGGGCT	Mouse	Mus musculus	Tabula Muris Senis	3-F-57	Limb Muscle	unknown	terminal Schwann cell	terminal Schwann cell	8.80292	5.81812
10X_P7_15_GGTGAAGGTCCATCCT	Mouse	Mus musculus	Tabula Muris Senis	3-F-57	Limb Muscle	unknown	terminal Schwann cell	terminal Schwann cell	7.33167	7.96339
MACA_18m_M_AORTA_52_CCAATCCGTTCATGGT	Mouse	Mus musculus	Tabula Muris Senis	18-M-52	Heart & Aorta	cardiac neuron	myelinating Schwann cell	myelinating Schwann cell	8.36141	1.91126
MACA_18m_M_AORTA_52_GCTTCCAGTACTTGAC	Mouse	Mus musculus	Tabula Muris Senis	18-M-52	Heart & Aorta	cardiac neuron	myelinating Schwann cell	myelinating Schwann cell	8.40219	2.00979
MACA_18m_M_AORTA_52_GGATTACAGAAGCCCA	Mouse	Mus musculus	Tabula Muris Senis	18-M-52	Heart & Aorta	nan	myelinating Schwann cell	myelinating Schwann cell	8.51338	1.72734
MACA_18m_M_AORTA_52_CAGAGAGCATAACCTG	Mouse	Mus musculus	Tabula Muris Senis	18-M-52	Heart & Aorta	cardiac neuron	non-myelinating Schwann cell	non-myelinating Schwann cell	4.14042	6.77857
MACA_18m_M_AORTA_52_GACGCGTAGCACCGCT	Mouse	Mus musculus	Tabula Muris Senis	18-M-52	Heart & Aorta	nan	non-myelinating Schwann cell	non-myelinating Schwann cell	3.39825	8.51856
MACA_18m_M_AORTA_52_GTCAAGTCAGCTTCGG	Mouse	Mus musculus	Tabula Muris Senis	18-M-52	Heart & Aorta	nan	non-myelinating Schwann cell	non-myelinating Schwann cell	3.63393	8.51994
MACA_18m_M_HEART_4CHAMBERS_53_CGAACATGTAATTGGA	Mouse	Mus musculus	Tabula Muris Senis	18-M-53	Heart & Aorta	cardiac neuron	non-myelinating Schwann cell	non-myelinating Schwann cell	2.52467	7.1131
MACA_18m_M_HEART_4CHAMBERS_53_GCATGCGAGTGCTGCC	Mouse	Mus musculus	Tabula Muris Senis	18-M-53	Heart & Aorta	cardiac neuron	non-myelinating Schwann cell	non-myelinating Schwann cell	3.13986	7.0295
MACA_18m_M_HEART_4CHAMBERS_53_TAAGAGATCACTTATC	Mouse	Mus musculus	Tabula Muris Senis	18-M-53	Heart & Aorta	cardiac neuron	non-myelinating Schwann cell	non-myelinating Schwann cell	2.84062	6.978
MACA_21m_F_HEART_4CHAMBERS_54_TGTGTTTGTTCGGCAC	Mouse	Mus musculus	Tabula Muris Senis	21-F-54	Heart & Aorta	cardiac neuron	non-myelinating Schwann cell	non-myelinating Schwann cell	2.5208	7.43427
MACA_21m_F_HEART_4CHAMBERS_55_ACATCAGGTGACTCAT	Mouse	Mus musculus	Tabula Muris Senis	21-F-55	Heart & Aorta	cardiac neuron	non-myelinating Schwann cell	non-myelinating Schwann cell	3.39145	7.2859
MACA_21m_F_HEART_4CHAMBERS_55_CCCAATCCAGCTGTGC	Mouse	Mus musculus	Tabula Muris Senis	21-F-55	Heart & Aorta	cardiac neuron	non-myelinating Schwann cell	non-myelinating Schwann cell	3.15014	6.86551
MACA_21m_F_HEART_4CHAMBERS_55_CTAGCCTGTACTTCTT	Mouse	Mus musculus	Tabula Muris Senis	21-F-55	Heart & Aorta	cardiac neuron	non-myelinating Schwann cell	non-myelinating Schwann cell	3.8806	7.28033
MACA_21m_F_HEART_4CHAMBERS_55_TTGGAACGTGAGCGAT	Mouse	Mus musculus	Tabula Muris Senis	21-F-55	Heart & Aorta	cardiac neuron	non-myelinating Schwann cell	non-myelinating Schwann cell	3.01697	7.00247
10X_P1_3_AAACCTGAGTATTGGA	Mouse	Mus musculus	Tabula Muris Senis	30-M-2	Heart & Aorta	cardiac neuron	non-myelinating Schwann cell	non-myelinating Schwann cell	3.21331	7.34498
10X_P1_3_AAGGCAGTCGGCCGAT	Mouse	Mus musculus	Tabula Muris Senis	30-M-2	Heart & Aorta	nan	non-myelinating Schwann cell	non-myelinating Schwann cell	3.0466	7.21337
10X_P1_3_AATCCAGAGCGATATA	Mouse	Mus musculus	Tabula Muris Senis	30-M-2	Heart & Aorta	cardiac neuron	non-myelinating Schwann cell	non-myelinating Schwann cell	2.8919	6.17577
10X_P1_3_ACCAGTATCTACGAGT	Mouse	Mus musculus	Tabula Muris Senis	30-M-2	Heart & Aorta	cardiac neuron	non-myelinating Schwann cell	non-myelinating Schwann cell	2.62713	7.09918
10X_P1_3_AGGTCCGTCGCTTAGA	Mouse	Mus musculus	Tabula Muris Senis	30-M-2	Heart & Aorta	cardiac neuron	non-myelinating Schwann cell	non-myelinating Schwann cell	3.62038	6.02486
10X_P1_3_CAAGTTGGTGACCAAG	Mouse	Mus musculus	Tabula Muris Senis	30-M-2	Heart & Aorta	cardiac neuron	non-myelinating Schwann cell	non-myelinating Schwann cell	3.32896	6.04153
10X_P1_3_CACAGGCTCTAAGCCA	Mouse	Mus musculus	Tabula Muris Senis	30-M-2	Heart & Aorta	nan	non-myelinating Schwann cell	non-myelinating Schwann cell	3.47493	6.9842
10X_P1_3_CCGTTCACACCACGTG	Mouse	Mus musculus	Tabula Muris Senis	30-M-2	Heart & Aorta	cardiac neuron	non-myelinating Schwann cell	non-myelinating Schwann cell	3.03527	6.82897
10X_P1_3_GCTGCTTGTCCAGTAT	Mouse	Mus musculus	Tabula Muris Senis	30-M-2	Heart & Aorta	cardiac neuron	non-myelinating Schwann cell	non-myelinating Schwann cell	2.68392	6.56704
10X_P1_3_GGCGACTTCAGTTAGC	Mouse	Mus musculus	Tabula Muris Senis	30-M-2	Heart & Aorta	cardiac neuron	non-myelinating Schwann cell	non-myelinating Schwann cell	2.45383	7.13272
10X_P1_3_GTCACAACAAGCTGGA	Mouse	Mus musculus	Tabula Muris Senis	30-M-2	Heart & Aorta	cardiac neuron	non-myelinating Schwann cell	non-myelinating Schwann cell	3.39676	7.07328
10X_P1_3_GTTCTCGCATGGGACA	Mouse	Mus musculus	Tabula Muris Senis	30-M-2	Heart & Aorta	cardiac neuron	non-myelinating Schwann cell	non-myelinating Schwann cell	2.5271	6.70483
10X_P1_3_TAGTTGGCACGCCAGT	Mouse	Mus musculus	Tabula Muris Senis	30-M-2	Heart & Aorta	cardiac neuron	non-myelinating Schwann cell	non-myelinating Schwann cell	2.99579	6.78419
10X_P1_3_TATCTCATCTTAGCCC	Mouse	Mus musculus	Tabula Muris Senis	30-M-2	Heart & Aorta	cardiac neuron	non-myelinating Schwann cell	non-myelinating Schwann cell	4.30664	7.37897
10X_P1_4_CCGTTCACACGAGAGT	Mouse	Mus musculus	Tabula Muris Senis	30-M-2	Heart & Aorta	cardiac neuron	non-myelinating Schwann cell	non-myelinating Schwann cell	3.15711	6.62815
10X_P1_4_GGGTTGCCACGGCTAC	Mouse	Mus musculus	Tabula Muris Senis	30-M-2	Heart & Aorta	cardiac neuron	non-myelinating Schwann cell	non-myelinating Schwann cell	3.53257	7.52865
10X_P5_12_AACCATGTCAGTACGT	Mouse	Mus musculus	Tabula Muris Senis	1-M-63	Heart & Aorta	cardiac neuron	non-myelinating Schwann cell	non-myelinating Schwann cell	2.63585	6.91481
10X_P5_12_ACGGGCTGTCGGCTCA	Mouse	Mus musculus	Tabula Muris Senis	1-M-63	Heart & Aorta	nan	non-myelinating Schwann cell	non-myelinating Schwann cell	3.06475	5.51654
10X_P5_12_AGTGAGGTCTACTCAT	Mouse	Mus musculus	Tabula Muris Senis	1-M-63	Heart & Aorta	nan	non-myelinating Schwann cell	non-myelinating Schwann cell	2.69117	7.43366
10X_P5_12_ATTCTACAGTGGTAGC	Mouse	Mus musculus	Tabula Muris Senis	1-M-63	Heart & Aorta	cardiac neuron	non-myelinating Schwann cell	non-myelinating Schwann cell	2.65388	6.18241
10X_P5_12_CAAGTTGCATTCCTCG	Mouse	Mus musculus	Tabula Muris Senis	1-M-63	Heart & Aorta	cardiac neuron	non-myelinating Schwann cell	non-myelinating Schwann cell	2.69763	7.13342
10X_P5_12_CACCTTGGTAATAGCA	Mouse	Mus musculus	Tabula Muris Senis	1-M-63	Heart & Aorta	cardiac neuron	non-myelinating Schwann cell	non-myelinating Schwann cell	2.43219	6.35576
10X_P5_12_CCGGTAGGTCAGAATA	Mouse	Mus musculus	Tabula Muris Senis	1-M-63	Heart & Aorta	cardiac neuron	non-myelinating Schwann cell	non-myelinating Schwann cell	2.19424	6.60083
10X_P5_12_CGAGCACGTTCTGGTA	Mouse	Mus musculus	Tabula Muris Senis	1-M-63	Heart & Aorta	cardiac neuron	non-myelinating Schwann cell	non-myelinating Schwann cell	3.30545	5.05158
10X_P5_12_CGATTGATCTGTGCAA	Mouse	Mus musculus	Tabula Muris Senis	1-M-63	Heart & Aorta	nan	non-myelinating Schwann cell	non-myelinating Schwann cell	2.3047	7.03746
10X_P5_12_CTTGGCTCAATACGCT	Mouse	Mus musculus	Tabula Muris Senis	1-M-63	Heart & Aorta	cardiac neuron	non-myelinating Schwann cell	non-myelinating Schwann cell	3.02141	5.51459
10X_P5_12_GACTGCGTCATCTGTT	Mouse	Mus musculus	Tabula Muris Senis	1-M-63	Heart & Aorta	cardiac neuron	non-myelinating Schwann cell	non-myelinating Schwann cell	2.56729	6.72306
10X_P5_12_GCCTCTAGTAGCGTGA	Mouse	Mus musculus	Tabula Muris Senis	1-M-63	Heart & Aorta	cardiac neuron	non-myelinating Schwann cell	non-myelinating Schwann cell	2.87465	5.73961
10X_P5_12_GCGCGATTCGTTTGCC	Mouse	Mus musculus	Tabula Muris Senis	1-M-63	Heart & Aorta	cardiac neuron	non-myelinating Schwann cell	non-myelinating Schwann cell	2.9875	5.79677
10X_P5_12_TATCTCAGTATTCTCT	Mouse	Mus musculus	Tabula Muris Senis	1-M-63	Heart & Aorta	cardiac neuron	non-myelinating Schwann cell	non-myelinating Schwann cell	2.38118	6.87261
10X_P5_12_TCACAAGTCTTCCTTC	Mouse	Mus musculus	Tabula Muris Senis	1-M-63	Heart & Aorta	cardiac neuron	non-myelinating Schwann cell	non-myelinating Schwann cell	3.34487	7.31478
10X_P5_12_TCACGAAAGCCAGTTT	Mouse	Mus musculus	Tabula Muris Senis	1-M-63	Heart & Aorta	cardiac neuron	non-myelinating Schwann cell	non-myelinating Schwann cell	2.15886	6.52603
10X_P5_12_TCTGAGACACTTAACG	Mouse	Mus musculus	Tabula Muris Senis	1-M-63	Heart & Aorta	cardiac neuron	non-myelinating Schwann cell	non-myelinating Schwann cell	2.22999	6.90131
10X_P5_12_TTGCGTCGTACAGACG	Mouse	Mus musculus	Tabula Muris Senis	1-M-63	Heart & Aorta	nan	non-myelinating Schwann cell	non-myelinating Schwann cell	2.17282	6.91864
10X_P7_4_AGTTGGTGTATCAGTC	Mouse	Mus musculus	Tabula Muris Senis	3-F-56	Heart & Aorta	cardiac neuron	non-myelinating Schwann cell	non-myelinating Schwann cell	2.9359	6.38963
10X_P7_4_TGGACGCCACGGACAA	Mouse	Mus musculus	Tabula Muris Senis	3-F-56	Heart & Aorta	cardiac neuron	non-myelinating Schwann cell	non-myelinating Schwann cell	2.30853	6.58155
10X_P8_14_CTAGAGTCAGGCGATA	Mouse	Mus musculus	Tabula Muris Senis	3-M-5/6	Trachea	nan	myelinating Schwann cell	myelinating Schwann cell	9.07906	1.23067
10X_P8_15_GTCGTAAGTCAAACTC	Mouse	Mus musculus	Tabula Muris Senis	3-M-7/8	Trachea	nan	myelinating Schwann cell	myelinating Schwann cell	9.08073	2.22968
10X_P8_14_AAACGGGCAGTATCTG	Mouse	Mus musculus	Tabula Muris Senis	3-M-5/6	Trachea	nan	non-myelinating Schwann cell	non-myelinating Schwann cell	5.64443	3.35499
10X_P8_14_ACACCCTAGGATGGTC	Mouse	Mus musculus	Tabula Muris Senis	3-M-5/6	Trachea	nan	non-myelinating Schwann cell	non-myelinating Schwann cell	4.94611	4.2485
10X_P8_14_CAGCGACCAACTGCTA	Mouse	Mus musculus	Tabula Muris Senis	3-M-5/6	Trachea	nan	non-myelinating Schwann cell	non-myelinating Schwann cell	4.62839	4.88836
10X_P8_14_CAGTAACAGTTAGGTA	Mouse	Mus musculus	Tabula Muris Senis	3-M-5/6	Trachea	nan	non-myelinating Schwann cell	non-myelinating Schwann cell	4.92357	4.35696
10X_P8_14_CGCTATCCACTGTCGG	Mouse	Mus musculus	Tabula Muris Senis	3-M-5/6	Trachea	nan	non-myelinating Schwann cell	non-myelinating Schwann cell	4.97152	2.03299
10X_P8_14_CTGATAGAGGCAGGTT	Mouse	Mus musculus	Tabula Muris Senis	3-M-5/6	Trachea	nan	non-myelinating Schwann cell	non-myelinating Schwann cell	3.31151	4.00694
10X_P8_14_GATGAAATCACCGTAA	Mouse	Mus musculus	Tabula Muris Senis	3-M-5/6	Trachea	nan	non-myelinating Schwann cell	non-myelinating Schwann cell	5.37149	3.08081
10X_P8_14_TCAACGATCTTTAGTC	Mouse	Mus musculus	Tabula Muris Senis	3-M-5/6	Trachea	nan	non-myelinating Schwann cell	non-myelinating Schwann cell	5.71348	2.15757
10X_P8_14_TGTGGTACAATCTGCA	Mouse	Mus musculus	Tabula Muris Senis	3-M-5/6	Trachea	nan	non-myelinating Schwann cell	non-myelinating Schwann cell	4.7766	4.80817
10X_P8_15_ACTGTCCTCTTCGAGA	Mouse	Mus musculus	Tabula Muris Senis	3-M-7/8	Trachea	nan	non-myelinating Schwann cell	non-myelinating Schwann cell	4.46298	3.74946
10X_P8_15_CGAGCACGTTACCAGT	Mouse	Mus musculus	Tabula Muris Senis	3-M-7/8	Trachea	nan	non-myelinating Schwann cell	non-myelinating Schwann cell	4.78529	2.91932
10X_P8_15_CTGAAACTCACCGTAA	Mouse	Mus musculus	Tabula Muris Senis	3-M-7/8	Trachea	nan	non-myelinating Schwann cell	non-myelinating Schwann cell	4.12934	5.65225
10X_P8_15_GAAATGAAGATGTGGC	Mouse	Mus musculus	Tabula Muris Senis	3-M-7/8	Trachea	nan	non-myelinating Schwann cell	non-myelinating Schwann cell	5.04305	3.95032
10X_P8_15_GTACTCCAGGAGTTTA	Mouse	Mus musculus	Tabula Muris Senis	3-M-7/8	Trachea	nan	non-myelinating Schwann cell	non-myelinating Schwann cell	5.12118	1.79613
10X_P8_15_TCCCGATGTGGCCCTA	Mouse	Mus musculus	Tabula Muris Senis	3-M-7/8	Trachea	nan	non-myelinating Schwann cell	non-myelinating Schwann cell	4.526	4.33145
10X_P8_15_TGAGCATAGGGCTCTC	Mouse	Mus musculus	Tabula Muris Senis	3-M-7/8	Trachea	nan	non-myelinating Schwann cell	non-myelinating Schwann cell	5.51307	3.22317
10X_P8_15_TTGTAGGAGCTGTCTA	Mouse	Mus musculus	Tabula Muris Senis	3-M-7/8	Trachea	nan	non-myelinating Schwann cell	non-myelinating Schwann cell	5.05266	3.47035
MACA_24m_M_BLADDER_58_CATCAGATCTGCTTGC	Mouse	Mus musculus	Tabula Muris Senis	24-M-58	Bladder	endothelial cell	non-myelinating Schwann cell	non-myelinating Schwann cell	3.15522	6.29555
MACA_24m_M_BLADDER_59_ACACCGGAGGCAGGTT	Mouse	Mus musculus	Tabula Muris Senis	24-M-59	Bladder	nan	non-myelinating Schwann cell	non-myelinating Schwann cell	3.96654	3.21743
MACA_24m_M_BLADDER_59_AGGTCCGGTAATAGCA	Mouse	Mus musculus	Tabula Muris Senis	24-M-59	Bladder	endothelial cell	non-myelinating Schwann cell	non-myelinating Schwann cell	3.92906	5.49177
MACA_24m_M_BLADDER_59_CACACCTTCCCTAATT	Mouse	Mus musculus	Tabula Muris Senis	24-M-59	Bladder	endothelial cell	non-myelinating Schwann cell	non-myelinating Schwann cell	3.90421	5.19577
MACA_24m_M_BLADDER_59_CCACGGAAGCCACGCT	Mouse	Mus musculus	Tabula Muris Senis	24-M-59	Bladder	endothelial cell	non-myelinating Schwann cell	non-myelinating Schwann cell	4.11179	5.41887
MACA_24m_M_BLADDER_59_TGTTCCGCACGAAGCA	Mouse	Mus musculus	Tabula Muris Senis	24-M-59	Bladder	nan	non-myelinating Schwann cell	non-myelinating Schwann cell	4.06324	3.17499
MACA_24m_M_BLADDER_60_GCTTGAAGTGGTCCGT	Mouse	Mus musculus	Tabula Muris Senis	24-M-60	Bladder	endothelial cell	non-myelinating Schwann cell	non-myelinating Schwann cell	3.56497	5.54562
MACA_24m_M_BLADDER_60_GGAACTTGTGTGGCTC	Mouse	Mus musculus	Tabula Muris Senis	24-M-60	Bladder	endothelial cell	non-myelinating Schwann cell	non-myelinating Schwann cell	4.1506	4.97511
MACA_24m_M_BLADDER_60_GGCCGATCACGAAATA	Mouse	Mus musculus	Tabula Muris Senis	24-M-60	Bladder	endothelial cell	non-myelinating Schwann cell	non-myelinating Schwann cell	4.3225	5.3968
MACA_24m_M_BLADDER_60_GGTGAAGCAAGCCATT	Mouse	Mus musculus	Tabula Muris Senis	24-M-60	Bladder	nan	non-myelinating Schwann cell	non-myelinating Schwann cell	3.92443	8.41232
MACA_24m_M_BLADDER_60_GTCACGGAGATCGGGT	Mouse	Mus musculus	Tabula Muris Senis	24-M-60	Bladder	endothelial cell	non-myelinating Schwann cell	non-myelinating Schwann cell	4.13671	5.33301
MACA_24m_M_BLADDER_60_TATGCCCCAATGCCAT	Mouse	Mus musculus	Tabula Muris Senis	24-M-60	Bladder	endothelial cell	non-myelinating Schwann cell	non-myelinating Schwann cell	4.44351	5.91053
10X_P5_4_CGCCAAGTCGAGGTAG	Mouse	Mus musculus	Tabula Muris Senis	1-M-63	Bladder	endothelial cell	non-myelinating Schwann cell	non-myelinating Schwann cell	2.89391	6.67062
10X_P5_4_TGAGCATAGAAGGACA	Mouse	Mus musculus	Tabula Muris Senis	1-M-63	Bladder	endothelial cell	non-myelinating Schwann cell	non-myelinating Schwann cell	4.98943	3.97322
10X_P5_4_TTCGAAGCATCACAAC	Mouse	Mus musculus	Tabula Muris Senis	1-M-63	Bladder	endothelial cell	non-myelinating Schwann cell	non-myelinating Schwann cell	4.69145	5.18124
MACA_18m_F_GAT_50_CTCGGGACATGCTGGC	Mouse	Mus musculus	Tabula Muris Senis	18-F-50	Fat	Cd34+	myelinating Schwann cell	myelinating Schwann cell	9.25273	1.8816
10X_P3_3_AGGCCGTCAAGCTGAG	Mouse	Mus musculus	Tabula Muris Senis	30-M-5	Fat	Cd34+	myelinating Schwann cell	Schwann cells	7.86518	3.04418
10X_P3_3_CACACCTTCTAACTGG	Mouse	Mus musculus	Tabula Muris Senis	30-M-5	Fat	Cd34+	myelinating Schwann cell	myelinating Schwann cell	8.63309	2.0204
10X_P3_3_CATTATCAGTTAACGA	Mouse	Mus musculus	Tabula Muris Senis	30-M-5	Fat	nan	myelinating Schwann cell	myelinating Schwann cell	8.79429	1.99752
10X_P3_3_CCCAGTTGTTGTTTGG	Mouse	Mus musculus	Tabula Muris Senis	30-M-5	Fat	nan	myelinating Schwann cell	myelinating Schwann cell	8.90233	2.5901
10X_P3_3_GAACCTAAGTGAAGAG	Mouse	Mus musculus	Tabula Muris Senis	30-M-5	Fat	Cd34+	myelinating Schwann cell	myelinating Schwann cell	9.04048	2.34198
10X_P3_3_GACCTGGTCTTAACCT	Mouse	Mus musculus	Tabula Muris Senis	30-M-5	Fat	nan	myelinating Schwann cell	myelinating Schwann cell	9.09813	2.13271
10X_P3_3_TAGAGCTCACGGCGTT	Mouse	Mus musculus	Tabula Muris Senis	30-M-5	Fat	Cd34+	myelinating Schwann cell	myelinating Schwann cell	8.77746	2.45676
10X_P3_3_TCAGCTCGTCGGATCC	Mouse	Mus musculus	Tabula Muris Senis	30-M-5	Fat	Cd34+	myelinating Schwann cell	myelinating Schwann cell	8.76698	2.50318
10X_P3_3_TCCACACAGCAGACTG	Mouse	Mus musculus	Tabula Muris Senis	30-M-5	Fat	Cd34+	myelinating Schwann cell	myelinating Schwann cell	9.00672	2.30003
10X_P3_3_TGAGAGGCATAAGACA	Mouse	Mus musculus	Tabula Muris Senis	30-M-5	Fat	Cd34+	myelinating Schwann cell	myelinating Schwann cell	9.16325	2.29452
10X_P3_3_TTGCGTCTCACCCTCA	Mouse	Mus musculus	Tabula Muris Senis	30-M-5	Fat	Cd34+	myelinating Schwann cell	myelinating Schwann cell	8.62998	2.19186
MACA_18m_F_MAT_50_AGAGCTTTCCGCATAA	Mouse	Mus musculus	Tabula Muris Senis	18-F-50	Fat	Cd34+	non-myelinating Schwann cell	non-myelinating Schwann cell	3.81813	6.27865
MACA_18m_F_MAT_50_ATGGGAGAGCGACGTA	Mouse	Mus musculus	Tabula Muris Senis	18-F-50	Fat	Cd34+	non-myelinating Schwann cell	non-myelinating Schwann cell	3.66378	5.21595
MACA_18m_F_MAT_50_GGGATGACAATCTACG	Mouse	Mus musculus	Tabula Muris Senis	18-F-50	Fat	Cd34+	non-myelinating Schwann cell	non-myelinating Schwann cell	3.71206	6.07291
MACA_18m_F_MAT_50_GTACTTTAGCTCAACT	Mouse	Mus musculus	Tabula Muris Senis	18-F-50	Fat	Cd34+	non-myelinating Schwann cell	non-myelinating Schwann cell	3.42379	5.30096
MACA_18m_F_MAT_50_TTTGCGCTCTCGTTTA	Mouse	Mus musculus	Tabula Muris Senis	18-F-50	Fat	Cd34+	non-myelinating Schwann cell	non-myelinating Schwann cell	5.01029	5.49542
10X_P3_2_CTGGTCTCATTCACTT	Mouse	Mus musculus	Tabula Muris Senis	30-M-5	Fat	nan	non-myelinating Schwann cell	non-myelinating Schwann cell	5.46258	5.57922
10X_P3_2_TACGGTATCCTTTCGG	Mouse	Mus musculus	Tabula Muris Senis	30-M-5	Fat	nan	non-myelinating Schwann cell	non-myelinating Schwann cell	3.51845	6.10978
10X_P3_3_CTGATCCCATTGCGGC	Mouse	Mus musculus	Tabula Muris Senis	30-M-5	Fat	Cd34+	non-myelinating Schwann cell	non-myelinating Schwann cell	4.34826	4.20061
10X_P3_3_GACGGCTTCAAGATCC	Mouse	Mus musculus	Tabula Muris Senis	30-M-5	Fat	Cd34+	non-myelinating Schwann cell	non-myelinating Schwann cell	4.23434	5.01452
10X_P3_3_TACTCGCAGTCCTCCT	Mouse	Mus musculus	Tabula Muris Senis	30-M-5	Fat	Cd34+	non-myelinating Schwann cell	Schwann cells	8.00451	3.06334
10X_P3_3_CTGATCCAGGACAGCT	Mouse	Mus musculus	Tabula Muris Senis	30-M-5	Fat	Cd34+	terminal Schwann cell	Schwann cells	6.32674	5.40767
10X_P3_3_GTCGTAACAACGCACC	Mouse	Mus musculus	Tabula Muris Senis	30-M-5	Fat	Cd34+	terminal Schwann cell	Schwann cells	7.94086	3.05918
10X_P3_3_TGGCCAGGTAGCTGCC	Mouse	Mus musculus	Tabula Muris Senis	30-M-5	Fat	Cd34+	terminal Schwann cell	non-myelinating Schwann cell	3.87696	4.69443
10X_P5_14_CCAATCCAGGGCTCTC	Mouse	Mus musculus	Tabula Muris Senis	1-M-63	Lung	Club	myelinating Schwann cell	myelinating Schwann cell	8.86363	1.35008
MACA_21m_F_LUNG_54_ACACCCTCACTCTGTC	Mouse	Mus musculus	Tabula Muris Senis	21-F-54	Lung	Adventitial Fibroblast	non-myelinating Schwann cell	non-myelinating Schwann cell	4.45879	6.44312
MACA_21m_F_LUNG_55_GGCTCGATCTGATTCT	Mouse	Mus musculus	Tabula Muris Senis	21-F-55	Lung	Adventitial Fibroblast	non-myelinating Schwann cell	non-myelinating Schwann cell	3.41319	8.88307
MACA_21m_F_LUNG_55_GTGCATATCTTTAGTC	Mouse	Mus musculus	Tabula Muris Senis	21-F-55	Lung	Adventitial Fibroblast	non-myelinating Schwann cell	non-myelinating Schwann cell	3.20739	8.64768
MACA_21m_F_LUNG_55_TTAACTCAGGTACTCT	Mouse	Mus musculus	Tabula Muris Senis	21-F-55	Lung	Adventitial Fibroblast	non-myelinating Schwann cell	non-myelinating Schwann cell	3.12209	7.97187
10X_P5_13_GCGAGAACAAAGTCAA	Mouse	Mus musculus	Tabula Muris Senis	1-M-62	Lung	Adventitial Fibroblast	non-myelinating Schwann cell	non-myelinating Schwann cell	3.50624	8.62864
10X_P7_9_CTCGTACGTATTAGCC	Mouse	Mus musculus	Tabula Muris Senis	3-F-57	Lung	Adventitial Fibroblast	non-myelinating Schwann cell	non-myelinating Schwann cell	4.08354	8.19161
10X_P8_13_ACCCACTGTCTGCCAG	Mouse	Mus musculus	Tabula Muris Senis	3-M-7/8	Lung	Adventitial Fibroblast	non-myelinating Schwann cell	non-myelinating Schwann cell	3.77949	7.89385
10X_P8_13_AGACGTTTCCGGCACA	Mouse	Mus musculus	Tabula Muris Senis	3-M-7/8	Lung	Adventitial Fibroblast	non-myelinating Schwann cell	non-myelinating Schwann cell	3.70618	6.98175
MACA_18m_M_KIDNEY_52_AGCTTGATCGGTCCGA	Mouse	Mus musculus	Tabula Muris Senis	18-M-52	Kidney	Stroma fibroblast	non-myelinating Schwann cell	non-myelinating Schwann cell	2.83382	6.61673
MACA_21m_F_KIDNEY_55_AACCATGGTAGAGTGC	Mouse	Mus musculus	Tabula Muris Senis	21-F-55	Kidney	Epcam podocyte	non-myelinating Schwann cell	non-myelinating Schwann cell	4.71188	6.6961
10X_P5_9_ATAACGCCAGCTGTTA	Mouse	Mus musculus	Tabula Muris Senis	1-M-63	Kidney	nan	non-myelinating Schwann cell	non-myelinating Schwann cell	3.18095	5.13393
10X_P5_9_GTGGGTCGTTTGGCGC	Mouse	Mus musculus	Tabula Muris Senis	1-M-63	Kidney	Stroma fibroblast	non-myelinating Schwann cell	non-myelinating Schwann cell	2.78917	6.48024
10X_P4_5_CTTACCGTCTGCGTAA	Mouse	Mus musculus	Tabula Muris Senis	3-M-8	Kidney	Stroma fibroblast	non-myelinating Schwann cell	non-myelinating Schwann cell	2.84485	6.49674
10X_P4_5_TGCACCTTCACCTTAT	Mouse	Mus musculus	Tabula Muris Senis	3-M-8	Kidney	Epcam podocyte	non-myelinating Schwann cell	non-myelinating Schwann cell	4.82735	6.83388
10X_P4_6_TCATTTGCAGTCAGAG	Mouse	Mus musculus	Tabula Muris Senis	3-M-9	Kidney	Stroma fibroblast	non-myelinating Schwann cell	non-myelinating Schwann cell	3.0555	6.17025
