# Supplementary material for: Cellular and molecular characterization of peripheral glia in the lung and other organs
Source: PLoS One. 2024 Dec 2;19(12):e0310303. doi: 10.1371/journal.pone.0310303 (PMC11611111; doi:10.1371/journal.pone.0310303)
Supplement: S7 Table — (XLSX) [file pone.0310303.s015.xlsx]

## Sheet: Table S7_MG
S7 Table. Differentially expressed myelinating glial (MG) cell genes in integrated dataset
Human Gene	Lemur Gene	Mouse Gene	Expression difference (p-value)*	Relative expression level ln MG/(NMG + TG)
PRX	PRX	Prx	4.2184e-103	18.0704
CLDN19	CLDN19	Cldn19	1.08693e-92	14.3079
DRP2	DRP2	Drp2	2.7498e-80	8.9902
PLLP	PLLP	Pllp	1.77453e-66	9.4067
MPZ	MPZ	Mpz	1.02028e-60	32.3344
BCAS1	BCAS1	Bcas1	1.50051e-55	7.97845
DUSP15	LOC105865971	Dusp15	2.6001e-55	5.8967
FAM178B	FAM178B	Fam178b	3.44379e-48	7.32178
UGT8	UGT8	Ugt8a	7.37443e-47	5.14891
PMP22	PMP22	Pmp22	1.71273e-40	5.12426
MAG	MAG	Mag	8.19423e-39	4.31098
CDKN1C	CDKN1C	Cdkn1c	1.16754e-36	10.6603
EFHD1	EFHD1	Efhd1	8.9886e-35	5.74267
SECISBP2L	SECISBP2L	Secisbp2l	6.80422e-34	6.52147
FA2H	FA2H	Fa2h	2.09625e-32	3.11171
SNCG	SNCG	Sncg	3.00046e-32	6.35448
GJB1	GJB1	Gjb1	3.14796e-31	4.87224
FXYD6	FXYD6	Fxyd6	7.78153e-31	5.26803
ATP1B3	ATP1B3	Atp1b3	9.10509e-31	4.36077
NDRG1	NDRG1	Ndrg1	1.51428e-27	3.79351
CAV1	CAV1	Cav1	2.40842e-27	3.30802
PLEKHA4	PLEKHA4	Plekha4	6.35131e-27	4.1632
EMID1	EMID1	Emid1	1.46518e-24	4.06287
MAL	MAL	Mal	2.31527e-24	3.31731
NR4A2	NR4A2	Nr4a2	2.99359e-24	4.76164
CNTF	CNTF	Cntf	5.22471e-24	5.37317
AURKB	AURKB	Aurkb	5.93198e-24	5.14186
CSRP2	CSRP2	Csrp2	3.85562e-23	4.00604
PSCA	PSCA	Psca	1.86794e-22	6.29241
CNP	CNP	Cnp	5.34504e-22	3.14847
CDKN1B	CDKN1B	Cdkn1b	4.3516e-19	4.8452
MAPK8IP1	MAPK8IP1	Mapk8ip1	4.85699e-19	3.81464
PLEKHB1	PLEKHB1	Plekhb1	1.6229e-18	3.18386
PELI2	PELI2	Peli2	6.51974e-16	3.03417
KRAS	KRAS	Kras	3.19335e-15	3.14281
SMTN	SMTN	Smtn	5.07786e-15	3.07608
NEK1	NEK1	Nek1	2.52225e-14	4.28597
SNCA	SNCA	Snca	4.44015e-14	3.5559
SLC27A6	SLC27A6	Slc27a6	1.33532e-12	3.2575
CUEDC2	CUEDC2	Cuedc2	2.15888e-12	4.29037
EGR2	EGR2	Egr2	2.85648e-12	3.09066
FILIP1	FILIP1	Filip1	4.11905e-12	3.06416
GADD45B	GADD45B	Gadd45b	6.51727e-12	3.24381
GATM	GATM	Gatm	6.47308e-11	6.97968
SGK1	SGK1	Sgk1	8.02329e-11	3.93766
EGFL8	EGFL8	Egfl8	1.65259e-09	3.04546
TOB1	TOB1	Tob1	9.7788e-07	3.15654
AMD1	AMD1	Amd1	6.65514e-05	3.41436
*p-values corrected by Bonferroni method
