# Supplementary material for: Cellular and molecular characterization of peripheral glia in the lung and other organs
Source: PLoS One. 2024 Dec 2;19(12):e0310303. doi: 10.1371/journal.pone.0310303 (PMC11611111; doi:10.1371/journal.pone.0310303)
Supplement: S8 Table — (XLSX) [file pone.0310303.s016.xlsx]

## Sheet: NMG
S8 Table. Differentially expressed non-myelinating glial (NMG) cell genes in integrated dataset
Human Gene	Lemur Gene	Mouse Gene	Expression difference (p-value)*	Relative expression level ln NMG/(MG + TG)
SCN7A	SCN7A	Scn7a	7.62014e-76	7.66762
GFRA3	GFRA3	Gfra3	5.38734e-48	7.46609
RARRES2	RARRES2	Rarres2	9.86663e-43	4.62389
IGFBP7	IGFBP7	Igfbp7	4.54109e-39	8.2813
LGALS3	LGALS3	Lgals3	1.54443e-38	5.73933
PRSS23	PRSS23	Prss23	2.37685e-28	3.08187
ANXA1	ANXA1	Anxa1	5.65593e-25	3.07393
COL3A1	COL3A1	Col3a1	9.83201e-23	4.44767
SOSTDC1	SOSTDC1	Sostdc1	4.28003e-12	4.0917
TIMP1	TIMP1	Timp1	2.77481e-11	3.02067
RNASE1	RNASE1	Rnase1	4.8643e-10	3.6526
*p-values corrected by Bonferroni method
