# Supplementary material for: Cellular and molecular characterization of peripheral glia in the lung and other organs
Source: PLoS One. 2024 Dec 2;19(12):e0310303. doi: 10.1371/journal.pone.0310303 (PMC11611111; doi:10.1371/journal.pone.0310303)
Supplement: S9 Table — (XLSX) [file pone.0310303.s017.xlsx]

## Sheet: TG
S9 Table. Differentially expressed terminal glial (TG) cell genes in integrated dataset
Human Gene	Lemur Gene	Mouse Gene	Expression difference (p-value)*	Relative expression level ln TG/(MG + NMG)
TINAGL1	TINAGL1	Tinagl1	9.06204e-79	15.8514
GPC3	GPC3	Gpc3	2.52614e-70	10.0808
CPM	CPM	Cpm	3.17848e-59	5.64769
PLA2G7	PLA2G7	Pla2g7	4.24403e-56	4.55037
MAMDC2	MAMDC2	Mamdc2	1.03611e-49	3.94402
ARL6IP1	ARL6IP1	Arl6ip1	3.85575e-45	5.02707
MATN4	MATN4	Matn4	6.05338e-42	4.14148
BCHE	BCHE	Bche	9.42015e-41	4.25891
HTRA1	HTRA1	Htra1	1.03558e-37	3.59825
NTRK2	LOC105879502	Ntrk2	3.39766e-37	3.24677
PPM1H	PPM1H	Ppm1h	1.2852e-36	3.77325
KCNN4	KCNN4	Kcnn4	4.16965e-36	3.72235
KANK4	KANK4	Kank4	4.08404e-35	3.42946
ACSBG1	ACSBG1	Acsbg1	5.49563e-33	3.67912
POSTN	LOC105862085	Postn	9.94746e-32	3.3176
ETV1	ETV1	Etv1	1.15417e-31	4.0029
HSD17B11	LOC105876368	Hsd17b11	3.5167e-31	3.11961
TM4SF1	TM4SF1	Tm4sf1	1.94327e-29	5.83176
FZD1	FZD1	Fzd1	2.59451e-28	3.75511
FIBIN	FIBIN	Fibin	9.90732e-27	4.14062
DBNDD2	DBNDD2	Dbndd2	6.10842e-26	3.56103
BPGM	BPGM	Bpgm	2.61012e-24	3.90183
TNFAIP6	TNFAIP6	Tnfaip6	4.07171e-21	4.0741
POU3F1	POU3F1	Pou3f1	1.09824e-19	3.05553
SERPINH1	SERPINH1	Serpinh1	1.11238e-18	4.05788
MEST	MEST	Mest	2.88017e-18	3.07743
DNAJA1	DNAJA1	Dnaja1	1.68136e-17	4.3885
HSPD1	HSPD1	Hspd1	1.7608e-14	3.22591
HSPE1	HSPE1	Hspe1	1.42718e-13	4.61986
ADAMTS1	ADAMTS1	Adamts1	3.48781e-13	3.26303
G0S2	G0S2	G0s2	2.20575e-10	4.32382
*p-values corrected by Bonferroni method
