# Supplementary material for: Cellular and molecular characterization of peripheral glia in the lung and other organs
Source: PLoS One. 2024 Dec 2;19(12):e0310303. doi: 10.1371/journal.pone.0310303 (PMC11611111; doi:10.1371/journal.pone.0310303)
Supplement: S10 Table — (XLSX) [file pone.0310303.s018.xlsx]

## Sheet:  NMG + TG
S10 Table. Differentially expressed non-myelinating glial (NMG) cell genes in integrated dataset (including TG)
Human Gene	Lemur Gene	Mouse Gene	Expression difference (p-value)*	Relative expression level ln (NMG+ TG)/MG
APOE	APOE	Apoe	2.39014e-31	43.542
MARCKS	MARCKS	Marcks	3.74536e-26	11.4536
PRNP	PRNP	Prnp	1.47907e-25	5.33968
MATN2	MATN2	Matn2	1.13122e-23	11.0971
SCN7A	SCN7A	Scn7a	1.61525e-21	53.0479
CHL1	LOC105857794	Chl1	3.31639e-21	13.6558
NCAM1	NCAM1	Ncam1	2.58256e-20	12.8004
HTRA1	HTRA1	Htra1	4.11155e-20	26.2382
CADM1	CADM1	Cadm1	3.88923e-18	6.28629
EMP3	EMP3	Emp3	3.99102e-18	9.47498
CST3	CST3	Cst3	3.14062e-16	3.13239
SPARCL1	SPARCL1	Sparcl1	1.43308e-15	16.6906
NRN1	NRN1	Nrn1	4.92897e-15	42.8158
IGFBP7	IGFBP7	Igfbp7	5.39929e-15	16.5708
RARRES2	RARRES2	Rarres2	3.13814e-14	8.86278
POSTN	LOC105862085	Postn	1.77563e-13	96.5193
CEBPD	CEBPD	Cebpd	2.92029e-13	7.79124
SFRP1	SFRP1	Sfrp1	4.65918e-12	50.1234
GFRA3	GFRA3	Gfra3	5.82729e-11	221.581
DBNDD2	DBNDD2	Dbndd2	1.29317e-10	33.4642
SLC35F1	SLC35F1	Slc35f1	1.30216e-10	26.1122
EMP1	EMP1	Emp1	2.71824e-10	15.2015
PDGFA	PDGFA	Pdgfa	3.21859e-10	4.40554
IGFBP4	IGFBP4	Igfbp4	1.24641e-09	10.5987
LGALS3	LGALS3	Lgals3	2.43765e-09	6.45092
CALD1	CALD1	Cald1	4.81219e-09	3.54527
PTN	PTN	Ptn	5.1152e-09	30.9099
NRXN1	NRXN1	Nrxn1	7.38314e-09	10.4069
CD44	CD44	Cd44	1.41259e-08	8.27038
LMO4	LMO4	Lmo4	1.70802e-08	3.39114
SORBS2	SORBS2	Sorbs2	2.12046e-08	12.0074
ANGPTL2	ANGPTL2	Angptl2	2.22336e-08	9.21785
RXRG	RXRG	Rxrg	3.15731e-08	15.2709
ETS1	ETS1	Ets1	3.1948e-08	11.8404
ZFP36L1	ZFP36L1	Zfp36l1	4.4569e-08	3.33448
ABCA8	ABCA8	Abca8b	6.49492e-08	12.5996
PTPRZ1	PTPRZ1	Ptprz1	9.75117e-08	65535
TXNIP	TXNIP	Txnip	2.36484e-07	3.15348
MATN4	MATN4	Matn4	2.48206e-07	59.5098
NGFR	NGFR	Ngfr	3.92066e-07	35.2395
DUSP6	DUSP6	Dusp6	5.9654e-07	10.0417
BCHE	BCHE	Bche	5.99486e-07	22.552
KLK8	KLK8	Klk8	7.73489e-07	59.7648
TSPO	TSPO	Tspo	8.41384e-07	4.12074
SDCBP	SDCBP	Sdcbp	8.99241e-07	3.69917
ACSBG1	ACSBG1	Acsbg1	9.50778e-07	65535
CDC42EP5	CDC42EP5	Cdc42ep5	1.01476e-06	8.65397
ADAM23	ADAM23	Adam23	1.47089e-06	6.38301
SOD3	SOD3	Sod3	1.76558e-06	7.91067
FGL2	FGL2	Fgl2	2.08757e-06	6.75936
ALCAM	ALCAM	Alcam	2.16801e-06	46.6489
STARD13	STARD13	Stard13	3.57791e-06	4.6612
FABP7	FABP7	Fabp7	4.72954e-06	34.9701
CDH19	CDH19	Cdh19	4.90849e-06	12.1722
BGN	BGN	Bgn	4.95224e-06	8.00871
PMEPA1	PMEPA1	Pmepa1	5.22155e-06	10.7369
LBH	LBH	Lbh	5.33031e-06	6.83878
FZD1	FZD1	Fzd1	6.91358e-06	13.0402
MAPRE2	MAPRE2	Mapre2	8.16077e-06	21.6914
PDLIM1	PDLIM1	Pdlim1	8.74371e-06	13.3984
IQGAP2	IQGAP2	Iqgap2	1.05291e-05	9.69172
RND3	RND3	Rnd3	2.10972e-05	3.74041
CADM2	CADM2	Cadm2	2.24831e-05	13.3379
FIBIN	FIBIN	Fibin	2.33417e-05	64.0733
ADAMTS1	ADAMTS1	Adamts1	3.05254e-05	6.05974
AKAP13	AKAP13	Akap13	5.01703e-05	7.84986
BPGM	BPGM	Bpgm	5.06833e-05	5.88679
CREB5	LOC105855129	Creb5	5.27315e-05	8.3548
IL6ST	IL6ST	Il6st	5.93277e-05	4.89514
PSMB8	PSMB8	Psmb8	6.87435e-05	6.33691
TNFRSF1A	TNFRSF1A	Tnfrsf1a	7.11652e-05	4.15266
GSTM3	GSTM3	Gstm5	9.41223e-05	4.9666
RHOJ	RHOJ	Rhoj	0.000104045	13.8191
RASGEF1C	RASGEF1C	Rasgef1c	0.00011557	14.7264
SEMA3C	SEMA3C	Sema3c	0.000160525	33.4541
COL3A1	COL3A1	Col3a1	0.000200338	5.86375
DDAH2	DDAH2	Ddah2	0.000206758	3.26596
LGMN	LGMN	Lgmn	0.000228956	4.00216
TSPAN7	TSPAN7	Tspan7	0.000233813	5.2738
LAPTM4B	LAPTM4B	Laptm4b	0.000244483	4.24789
SHISA5	SHISA5	Shisa5	0.000248611	4.60854
PRIMA1	PRIMA1	Prima1	0.000249048	4.56771
COTL1	COTL1	Cotl1	0.000535064	3.91222
VCL	VCL	Vcl	0.000535471	3.04692
ATP1B2	ATP1B2	Atp1b2	0.000537396	4.35021
ARL6IP1	ARL6IP1	Arl6ip1	0.000556524	3.20619
IQGAP1	IQGAP1	Iqgap1	0.00075986	4.12173
SMPDL3A	SMPDL3A	Smpdl3a	0.000786462	3.80809
GPC3	GPC3	Gpc3	0.000899648	57.8819
TGFB1I1	TGFB1I1	Tgfb1i1	0.000918799	13.4562
COL16A1	COL16A1	Col16a1	0.000979696	5.06105
KDELR1	KDELR1	Kdelr1	0.00100178	4.14658
CCND1	CCND1	Ccnd1	0.0010035	4.7608
PDE4B	PDE4B	Pde4b	0.00101286	19.5848
TINAGL1	TINAGL1	Tinagl1	0.00106587	45.4832
NINJ1	NINJ1	Ninj1	0.00108107	4.12587
CDH2	CDH2	Cdh2	0.00116675	11.0488
PRDX4	PRDX4	Prdx4	0.00119679	3.2618
ANTXR2	ANTXR2	Antxr2	0.00160756	6.0252
ENTPD2	ENTPD2	Entpd2	0.00181664	12.647
COL6A1	COL6A1	Col6a1	0.00215004	6.88025
NEDD4	NEDD4	Nedd4	0.00231934	3.08985
STK32A	STK32A	Stk32a	0.00297912	65535
FOXP1	FOXP1	Foxp1	0.00322795	3.70966
FKBP7	FKBP7	Fkbp7	0.00323759	6.74234
SERPING1	SERPING1	Serping1	0.00425159	4.40287
TBC1D10A	TBC1D10A	Tbc1d10a	0.00443307	4.85779
GPNMB	GPNMB	Gpnmb	0.00448688	15.4589
PLA2G7	PLA2G7	Pla2g7	0.00467608	12.3884
C1orf21	C27H1orf21	1700025G04Rik	0.00505632	9.4058
SDC2	SDC2	Sdc2	0.00558043	5.25031
GFRA2	GFRA2	Gfra2	0.00740008	10.5867
ENG	ENG	Eng	0.00809326	7.3835
MEF2C	MEF2C	Mef2c	0.00874955	3.11613
PLCE1	PLCE1	Plce1	0.00883099	10.3315
LGALS3BP	LGALS3BP	Lgals3bp	0.00907166	20.6697
SLC43A3	SLC43A3	Slc43a3	0.0091636	5.88864
SSBP4	SSBP4	Ssbp4	0.00972169	71.1936
ARHGEF26	ARHGEF26	Arhgef26	0.00974715	8.94869
ARID5A	ARID5A	Arid5a	0.0107351	4.4782
PELO	PELO	Pelo	0.0114351	5.8802
CDKN2C	CDKN2C	Cdkn2c	0.0121755	3.87487
LHFPL2	LHFPL2	Lhfpl2	0.0129005	7.7244
SLITRK6	SLITRK6	Slitrk6	0.0157023	24.8844
SPRY2	SPRY2	Spry2	0.0172415	5.598
G0S2	G0S2	G0s2	0.0186635	7.06317
KCNN4	KCNN4	Kcnn4	0.0188085	65535
TPPP3	TPPP3	Tppp3	0.0190565	3.02677
ABI3BP	ABI3BP	Abi3bp	0.0204136	5.60883
AGPAT4	AGPAT4	Agpat4	0.0208583	16.6824
ASPH	ASPH	Asph	0.0213878	4.53351
CNN2	CNN2	Cnn2	0.0226127	10.2855
TM4SF1	TM4SF1	Tm4sf1	0.0228087	5.78659
AEBP1	AEBP1	Aebp1	0.0229181	8.89545
APOD	APOD	Apod	0.0231085	8.00456
FBXO7	FBXO7	Fbxo7	0.0288402	3.07113
RELA	RELA	Rela	0.0294529	3.02253
PLSCR4	PLSCR4	Plscr4	0.0294619	3.82541
CTSO	CTSO	Ctso	0.0301175	9.84955
OLFML3	OLFML3	Olfml3	0.0314367	7.35246
GPSM2	GPSM2	Gpsm2	0.0329774	10.2272
FABP5	FABP5	Fabp5	0.0356886	3.13663
NID2	NID2	Nid2	0.0364499	4.14377
SEMA3E	SEMA3E	Sema3e	0.0375951	17.8591
FKBP10	FKBP10	Fkbp10	0.0469897	6.48222
CSPG4	CSPG4	Cspg4	0.0475377	6.89675
SUMO3	SUMO3	Sumo3	0.0498604	3.53288
*p-values corrected by Bonferroni method
